# Supplementary material for: A Glance into MTHFR Deficiency at a Molecular Level
Source: Int J Mol Sci. 2021 Dec 23;23(1):167. doi: 10.3390/ijms23010167 (PMC8745156; doi:10.3390/ijms23010167)
Supplement: Supplementary file 1 [file ijms-23-00167-s001.zip]

Archive with 2 entries (2 files):
- MTHFR-Regulatory.hmm.txt
- Table S1.pdf
