# Supplementary material for: A Glance into MTHFR Deficiency at a Molecular Level
Source: Int J Mol Sci. 2021 Dec 23;23(1):167. doi: 10.3390/ijms23010167 (PMC8745156; doi:10.3390/ijms23010167)
Supplement: Supplementary file 1 [file ijms-23-00167-s001.zip › MTHFR-Regulatory.hmm.txt]

HMMER3/f [3.3.2 | Nov 2020]
NAME  MTHFR_Regulatory_Domain
LENG  307
ALPH  amino
RF    no
MM    no
CONS  yes
CS    no
MAP   yes
DATE  Thu Jun 17 16:04:46 2021
NSEQ  100
EFFN  0.418091
CKSUM 1246496413
STATS LOCAL MSV      -11.3542  0.70105
STATS LOCAL VITERBI  -12.0774  0.70105
STATS LOCAL FORWARD   -5.5752  0.70105
HMM          A        C        D        E        F        G        H        I        K        L        M        N        P        Q        R        S        T        V        W        Y   
            m->m     m->i     m->d     i->m     i->i     d->m     d->d
  COMPO   2.62896  4.33547  2.91496  2.68091  3.18375  2.90575  3.85129  2.81184  2.74122  2.43352  3.74933  3.00543  3.12279  3.18899  2.96183  2.69142  2.93546  2.60488  3.89851  3.29031
          2.68618  4.42225  2.77519  2.73123  3.46354  2.40513  3.72494  3.29354  2.67741  2.69355  4.24690  2.90347  2.73739  3.18146  2.89801  2.37887  2.77519  2.98518  4.58477  3.61503
          0.03351  3.80849  4.53084  0.61958  0.77255  0.00000        *
      1   3.06148  4.44482  4.48759  3.92907  3.12030  4.28376  4.60517  1.64765  3.79250  1.37752  2.48416  4.22657  4.53136  4.00731  3.99101  3.61268  3.29312  1.95889  5.10541  3.97761      1 l - - -
          2.68618  4.42225  2.77519  2.73123  3.46354  2.40513  3.72494  3.29354  2.67741  2.69355  4.24690  2.90347  2.73739  3.18146  2.89801  2.37887  2.77519  2.98518  4.58477  3.61503
          0.03351  3.80849  4.53084  0.61958  0.77255  0.48576  0.95510
      2   3.23372  4.63043  3.99614  3.68742  2.60699  3.66075  3.82603  3.25586  3.41148  2.66120  3.89250  3.84970  4.17352  3.80257  3.55068  3.43793  3.53121  3.14443  1.02494  2.61267      2 w - - -
          2.68618  4.42225  2.77519  2.73123  3.46354  2.40513  3.72494  3.29354  2.67741  2.69355  4.24690  2.90347  2.73739  3.18146  2.89801  2.37887  2.77519  2.98518  4.58477  3.61503
          0.03351  3.80849  4.53084  0.61958  0.77255  0.48576  0.95510
      3   2.58441  4.60094  3.12568  2.58878  3.86904  3.41860  3.63938  2.82183  1.87478  2.86504  3.74205  2.99602  3.83440  2.83155  2.61443  2.68896  2.70633  2.85837  5.15803  3.89017      3 k - - -
          2.68618  4.42225  2.77519  2.73123  3.46354  2.40513  3.72494  3.29354  2.67741  2.69355  4.24690  2.90347  2.73739  3.18146  2.89801  2.37887  2.77519  2.98518  4.58477  3.61503
          0.03351  3.80849  4.53084  0.61958  0.77255  0.48576  0.95510
      4   2.90000  4.99387  2.46528  1.12012  4.33252  3.23473  3.81796  3.77375  2.69060  3.40192  4.38035  2.90106  3.83675  3.03599  3.09158  2.88993  3.20428  3.46482  5.51632  4.24027      4 e - - -
          2.68618  4.42225  2.77519  2.73123  3.46354  2.40513  3.72494  3.29354  2.67741  2.69355  4.24690  2.90347  2.73739  3.18146  2.89801  2.37887  2.77519  2.98518  4.58477  3.61503
          0.03351  3.80849  4.53084  0.61958  0.77255  0.48576  0.95510
      5   2.92320  5.03748  1.01438  2.30014  4.40654  3.16427  3.87844  3.98066  2.95108  3.60112  4.57926  2.85266  3.81273  3.11855  3.45739  2.89386  3.26095  3.62719  5.58748  4.29188      5 d - - -
          2.68618  4.42225  2.77519  2.73123  3.46354  2.40513  3.72494  3.29354  2.67741  2.69355  4.24690  2.90347  2.73739  3.18146  2.89801  2.37887  2.77519  2.98518  4.58477  3.61503
          0.03351  3.80849  4.53084  0.61958  0.77255  0.48576  0.95510
      6   2.67130  4.43768  3.27184  3.10282  4.10087  3.12888  4.18444  3.63111  3.15487  3.26443  4.31258  3.41525  0.95567  3.54568  3.40648  2.83713  3.10818  3.28366  5.30372  4.22115      6 p - - -
          2.68618  4.42225  2.77519  2.73123  3.46354  2.40513  3.72494  3.29354  2.67741  2.69355  4.24690  2.90347  2.73739  3.18146  2.89801  2.37887  2.77519  2.98518  4.58477  3.61503
          0.03351  3.80849  4.53084  0.61958  0.77255  0.48576  0.95510
      7   2.93578  4.77660  3.42016  2.94659  4.11499  3.43418  3.78233  3.65346  2.21807  3.18117  4.18442  3.31051  3.94113  3.00706  1.08096  3.02386  3.20694  3.38053  5.22484  4.05765      7 r - - -
          2.68618  4.42225  2.77519  2.73123  3.46354  2.40513  3.72494  3.29354  2.67741  2.69355  4.24690  2.90347  2.73739  3.18146  2.89801  2.37887  2.77519  2.98518  4.58477  3.61503
          0.03351  3.80849  4.53084  0.61958  0.77255  0.48576  0.95510
      8   2.93578  4.77660  3.42016  2.94659  4.11499  3.43418  3.78233  3.65346  2.21807  3.18117  4.18442  3.31051  3.94113  3.00706  1.08096  3.02386  3.20694  3.38053  5.22484  4.05765      8 r - - -
          2.68618  4.42225  2.77519  2.73123  3.46354  2.40513  3.72494  3.29354  2.67741  2.69355  4.24690  2.90347  2.73739  3.18146  2.89801  2.37887  2.77519  2.98518  4.58477  3.61503
          0.03351  3.80849  4.53084  0.61958  0.77255  0.48576  0.95510
      9   2.67130  4.43768  3.27184  3.10282  4.10087  3.12888  4.18444  3.63111  3.15487  3.26443  4.31258  3.41525  0.95567  3.54568  3.40648  2.83713  3.10818  3.28366  5.30372  4.22115      9 p - - -
          2.68618  4.42225  2.77519  2.73123  3.46354  2.40513  3.72494  3.29354  2.67741  2.69355  4.24690  2.90347  2.73739  3.18146  2.89801  2.37887  2.77519  2.98518  4.58477  3.61503
          0.03351  3.80849  4.53084  0.61958  0.77255  0.48576  0.95510
     10   3.08480  4.56688  4.08598  3.72706  3.11385  3.89948  4.40291  2.31625  3.49537  0.95832  3.15955  4.00856  4.34688  3.87909  3.68131  3.46504  3.38256  2.33667  4.96840  3.67646     10 l - - -
          2.68618  4.42225  2.77519  2.73123  3.46354  2.40513  3.72494  3.29354  2.67741  2.69355  4.24690  2.90347  2.73739  3.18146  2.89801  2.37887  2.77519  2.98518  4.58477  3.61503
          0.03351  3.80849  4.53084  0.61958  0.77255  0.48576  0.95510
     11   2.67130  4.43768  3.27184  3.10282  4.10087  3.12888  4.18444  3.63111  3.15487  3.26443  4.31258  3.41525  0.95567  3.54568  3.40648  2.83713  3.10818  3.28366  5.30372  4.22115     11 p - - -
          2.68618  4.42225  2.77519  2.73123  3.46354  2.40513  3.72494  3.29354  2.67741  2.69355  4.24690  2.90347  2.73739  3.18146  2.89801  2.37887  2.77519  2.98518  4.58477  3.61503
          0.03351  3.80849  4.53084  0.61958  0.77255  0.48576  0.95510
     12   3.23372  4.63043  3.99614  3.68742  2.60699  3.66075  3.82603  3.25586  3.41148  2.66120  3.89250  3.84970  4.17352  3.80257  3.55068  3.43793  3.53121  3.14443  1.02494  2.61267     12 w - - -
          2.68618  4.42225  2.77519  2.73123  3.46354  2.40513  3.72494  3.29354  2.67741  2.69355  4.24690  2.90347  2.73739  3.18146  2.89801  2.37887  2.77519  2.98518  4.58477  3.61503
          0.03351  3.80849  4.53084  0.61958  0.77255  0.48576  0.95510
     13   1.11016  4.16270  3.39961  3.18961  3.99045  2.98860  4.21894  3.10660  3.20424  2.99095  4.03114  3.35477  3.72192  3.55167  3.45828  2.51421  2.78721  2.77220  5.42410  4.21753     13 a - - -
          2.68618  4.42225  2.77519  2.73123  3.46354  2.40513  3.72494  3.29354  2.67741  2.69355  4.24690  2.90347  2.73739  3.18146  2.89801  2.37887  2.77519  2.98518  4.58477  3.61503
          0.03351  3.80849  4.53084  0.61958  0.77255  0.48576  0.95510
     14   2.94993  4.35825  4.38682  3.86519  3.37283  4.16309  4.62950  1.70720  3.72366  1.85545  3.17484  4.14842  4.50294  4.02517  3.96388  3.51862  3.21452  1.26521  5.27582  4.05592     14 v - - -
          2.68618  4.42225  2.77519  2.73123  3.46354  2.40513  3.72494  3.29354  2.67741  2.69355  4.24690  2.90347  2.73739  3.18146  2.89801  2.37887  2.77519  2.98518  4.58477  3.61503
          0.03351  3.80849  4.53084  0.61958  0.77255  0.48576  0.95510
     15   2.28603  4.20478  3.15321  2.96748  4.01325  2.93596  4.07840  3.52787  3.03685  3.25363  4.18614  3.20160  3.66980  3.39154  3.32386  1.19183  2.76164  3.07707  5.39122  4.09679     15 s - - -
          2.68618  4.42225  2.77519  2.73123  3.46354  2.40513  3.72494  3.29354  2.67741  2.69355  4.24690  2.90347  2.73739  3.18146  2.89801  2.37887  2.77519  2.98518  4.58477  3.61503
          0.03351  3.80849  4.53084  0.61958  0.77255  0.48576  0.95510
     16   1.11016  4.16270  3.39961  3.18961  3.99045  2.98860  4.21894  3.10660  3.20424  2.99095  4.03114  3.35477  3.72192  3.55167  3.45828  2.51421  2.78721  2.77220  5.42410  4.21753     16 a - - -
          2.68618  4.42225  2.77519  2.73123  3.46354  2.40513  3.72494  3.29354  2.67741  2.69355  4.24690  2.90347  2.73739  3.18146  2.89801  2.37887  2.77519  2.98518  4.58477  3.61503
          0.03351  3.80849  4.53084  0.61958  0.77255  0.48576  0.95510
     17   2.81743  4.75486  2.92492  2.67135  3.26959  3.36793  1.57913  3.58649  2.53506  3.12645  4.10508  3.01368  3.90822  3.05268  2.82546  2.87423  3.11352  3.29544  4.74723  3.20597     17 h - - -
          2.68618  4.42225  2.77519  2.73123  3.46354  2.40513  3.72494  3.29354  2.67741  2.69355  4.24690  2.90347  2.73739  3.18146  2.89801  2.37887  2.77519  2.98518  4.58477  3.61503
          0.03351  3.80849  4.53084  0.61958  0.77255  0.48576  0.95510
     18   2.67130  4.43768  3.27184  3.10282  4.10087  3.12888  4.18444  3.63111  3.15487  3.26443  4.31258  3.41525  0.95567  3.54568  3.40648  2.83713  3.10818  3.28366  5.30372  4.22115     18 p - - -
          2.68618  4.42225  2.77519  2.73123  3.46354  2.40513  3.72494  3.29354  2.67741  2.69355  4.24690  2.90347  2.73739  3.18146  2.89801  2.37887  2.77519  2.98518  4.58477  3.61503
          0.03351  3.80849  4.53084  0.61958  0.77255  0.48576  0.95510
     19   2.91565  4.87393  3.08723  2.72259  4.24569  3.41046  3.72751  3.67128  1.12956  3.25113  4.21742  3.14938  3.91650  2.92366  2.42484  2.96267  3.17444  3.38317  5.32781  4.13187     19 k - - -
          2.68618  4.42225  2.77519  2.73123  3.46354  2.40513  3.72494  3.29354  2.67741  2.69355  4.24690  2.90347  2.73739  3.18146  2.89801  2.37887  2.77519  2.98518  4.58477  3.61503
          0.03351  3.80849  4.53084  0.61958  0.77255  0.48576  0.95510
     20   2.93578  4.77660  3.42016  2.94659  4.11499  3.43418  3.78233  3.65346  2.21807  3.18117  4.18442  3.31051  3.94113  3.00706  1.08096  3.02386  3.20694  3.38053  5.22484  4.05765     20 r - - -
          2.68618  4.42225  2.77519  2.73123  3.46354  2.40513  3.72494  3.29354  2.67741  2.69355  4.24690  2.90347  2.73739  3.18146  2.89801  2.37887  2.77519  2.98518  4.58477  3.61503
          0.03351  3.80849  4.53084  0.61958  0.77255  0.48576  0.95510
     21   2.90907  4.94126  3.29666  2.72661  4.32525  3.52621  3.58589  3.71011  1.77911  3.22205  4.11994  3.12836  3.93897  2.74436  1.43990  2.93929  3.10997  3.41168  5.31425  4.12084     21 r - - -
          2.68618  4.42225  2.77519  2.73123  3.46354  2.40513  3.72494  3.29354  2.67741  2.69355  4.24690  2.90347  2.73739  3.18146  2.89801  2.37887  2.77519  2.98518  4.58477  3.61503
          0.03351  3.80849  4.53084  0.61958  0.77255  0.48576  0.95510
     22   2.65350  4.40164  3.25651  2.52724  3.63932  3.48911  3.97586  2.46334  2.86550  2.51114  3.58191  3.31281  3.98587  3.26123  3.18968  2.88368  2.94738  1.59147  5.17809  3.90779     22 v - - -
          2.68618  4.42225  2.77519  2.73123  3.46354  2.40513  3.72494  3.29354  2.67741  2.69355  4.24690  2.90347  2.73739  3.18146  2.89801  2.37887  2.77519  2.98518  4.58477  3.61503
          0.03351  3.80849  4.53084  0.61958  0.77255  0.48576  0.95510
     23   2.90000  4.99387  2.46528  1.12012  4.33252  3.23473  3.81796  3.77375  2.69060  3.40192  4.38035  2.90106  3.83675  3.03599  3.09158  2.88993  3.20428  3.46482  5.51632  4.24027     23 e - - -
          2.68618  4.42225  2.77519  2.73123  3.46354  2.40513  3.72494  3.29354  2.67741  2.69355  4.24690  2.90347  2.73739  3.18146  2.89801  2.37887  2.77519  2.98518  4.58477  3.61503
          0.03351  3.80849  4.53084  0.61958  0.77255  0.48576  0.95510
     24   2.82363  5.06465  1.26592  2.20755  4.21531  3.17680  3.75791  3.82039  2.77816  3.44204  4.38823  2.76302  3.79518  2.97618  3.29471  2.78581  3.13595  3.48381  5.53017  3.88277     24 d - - -
          2.68618  4.42225  2.77519  2.73123  3.46354  2.40513  3.72494  3.29354  2.67741  2.69355  4.24690  2.90347  2.73739  3.18146  2.89801  2.37887  2.77519  2.98518  4.58477  3.61503
          0.03351  3.80849  4.53084  0.61958  0.77255  0.48576  0.95510
     25   2.75791  4.31976  4.03543  3.69804  3.50492  3.65608  4.51130  2.05874  3.56477  2.20418  3.48133  3.89770  4.22120  3.92986  3.78315  3.15675  3.12170  1.10990  5.27803  4.00499     25 v - - -
          2.68618  4.42225  2.77519  2.73123  3.46354  2.40513  3.72494  3.29354  2.67741  2.69355  4.24690  2.90347  2.73739  3.18146  2.89801  2.37887  2.77519  2.98518  4.58477  3.61503
          0.03351  3.80849  4.53084  0.61958  0.77255  0.48576  0.95510
     26   2.93578  4.77660  3.42016  2.94659  4.11499  3.43418  3.78233  3.65346  2.21807  3.18117  4.18442  3.31051  3.94113  3.00706  1.08096  3.02386  3.20694  3.38053  5.22484  4.05765     26 r - - -
          2.68618  4.42225  2.77519  2.73123  3.46354  2.40513  3.72494  3.29354  2.67741  2.69355  4.24690  2.90347  2.73739  3.18146  2.89801  2.37887  2.77519  2.98518  4.58477  3.61503
          0.03351  3.80849  4.53084  0.61958  0.77255  0.48576  0.95510
     27   2.67130  4.43768  3.27184  3.10282  4.10087  3.12888  4.18444  3.63111  3.15487  3.26443  4.31258  3.41525  0.95567  3.54568  3.40648  2.83713  3.10818  3.28366  5.30372  4.22115     27 p - - -
          2.68618  4.42225  2.77519  2.73123  3.46354  2.40513  3.72494  3.29354  2.67741  2.69355  4.24690  2.90347  2.73739  3.18146  2.89801  2.37887  2.77519  2.98518  4.58477  3.61503
          0.03351  3.80849  4.53084  0.61958  0.77255  0.48576  0.95510
     28   2.98139  4.41985  4.24177  3.85634  3.33263  3.99492  4.59733  1.16098  3.68311  1.93354  3.27975  4.11072  4.43361  4.03891  3.88709  3.48525  3.28228  1.84861  5.20914  3.94087     28 i - - -
          2.68618  4.42225  2.77519  2.73123  3.46354  2.40513  3.72494  3.29354  2.67741  2.69355  4.24690  2.90347  2.73739  3.18146  2.89801  2.37887  2.77519  2.98518  4.58477  3.61503
          0.03351  3.80849  4.53084  0.61958  0.77255  0.48576  0.95510
     29   3.17901  4.60017  4.15045  3.85402  1.12265  3.88129  3.85249  2.71199  3.76294  2.09758  3.45260  3.94790  4.34234  3.94899  3.89846  3.45143  3.48064  2.69772  4.12292  2.49893     29 f - - -
          2.68618  4.42225  2.77519  2.73123  3.46354  2.40513  3.72494  3.29354  2.67741  2.69355  4.24690  2.90347  2.73739  3.18146  2.89801  2.37887  2.77519  2.98518  4.58477  3.61503
          0.03351  3.80849  4.53084  0.61958  0.77255  0.48576  0.95510
     30   3.23372  4.63043  3.99614  3.68742  2.60699  3.66075  3.82603  3.25586  3.41148  2.66120  3.89250  3.84970  4.17352  3.80257  3.55068  3.43793  3.53121  3.14443  1.02494  2.61267     30 w - - -
          2.68618  4.42225  2.77519  2.73123  3.46354  2.40513  3.72494  3.29354  2.67741  2.69355  4.24690  2.90347  2.73739  3.18146  2.89801  2.37887  2.77519  2.98518  4.58477  3.61503
          0.03351  3.80849  4.53084  0.61958  0.77255  0.48576  0.95510
     31   1.11016  4.16270  3.39961  3.18961  3.99045  2.98860  4.21894  3.10660  3.20424  2.99095  4.03114  3.35477  3.72192  3.55167  3.45828  2.51421  2.78721  2.77220  5.42410  4.21753     31 a - - -
          2.68618  4.42225  2.77519  2.73123  3.46354  2.40513  3.72494  3.29354  2.67741  2.69355  4.24690  2.90347  2.73739  3.18146  2.89801  2.37887  2.77519  2.98518  4.58477  3.61503
          0.03351  3.80849  4.53084  0.61958  0.77255  0.48576  0.95510
     32   2.28603  4.20478  3.15321  2.96748  4.01325  2.93596  4.07840  3.52787  3.03685  3.25363  4.18614  3.20160  3.66980  3.39154  3.32386  1.19183  2.76164  3.07707  5.39122  4.09679     32 s - - -
          2.68618  4.42225  2.77519  2.73123  3.46354  2.40513  3.72494  3.29354  2.67741  2.69355  4.24690  2.90347  2.73739  3.18146  2.89801  2.37887  2.77519  2.98518  4.58477  3.61503
          0.03351  3.80849  4.53084  0.61958  0.77255  0.48576  0.95510
     33   2.93578  4.77660  3.42016  2.94659  4.11499  3.43418  3.78233  3.65346  2.21807  3.18117  4.18442  3.31051  3.94113  3.00706  1.08096  3.02386  3.20694  3.38053  5.22484  4.05765     33 r - - -
          2.68618  4.42225  2.77519  2.73123  3.46354  2.40513  3.72494  3.29354  2.67741  2.69355  4.24690  2.90347  2.73739  3.18146  2.89801  2.37887  2.77519  2.98518  4.58477  3.61503
          0.03351  3.80849  4.53084  0.61958  0.77255  0.48576  0.95510
     34   2.67130  4.43768  3.27184  3.10282  4.10087  3.12888  4.18444  3.63111  3.15487  3.26443  4.31258  3.41525  0.95567  3.54568  3.40648  2.83713  3.10818  3.28366  5.30372  4.22115     34 p - - -
          2.68618  4.42225  2.77519  2.73123  3.46354  2.40513  3.72494  3.29354  2.67741  2.69355  4.24690  2.90347  2.73739  3.18146  2.89801  2.37887  2.77519  2.98518  4.58477  3.61503
          0.03351  3.80849  4.53084  0.61958  0.77255  0.48576  0.95510
     35   2.91565  4.87393  3.08723  2.72259  4.24569  3.41046  3.72751  3.67128  1.12956  3.25113  4.21742  3.14938  3.91650  2.92366  2.42484  2.96267  3.17444  3.38317  5.32781  4.13187     35 k - - -
          2.68618  4.42225  2.77519  2.73123  3.46354  2.40513  3.72494  3.29354  2.67741  2.69355  4.24690  2.90347  2.73739  3.18146  2.89801  2.37887  2.77519  2.98518  4.58477  3.61503
          0.03351  3.80849  4.53084  0.61958  0.77255  0.48576  0.95510
     36   2.28603  4.20478  3.15321  2.96748  4.01325  2.93596  4.07840  3.52787  3.03685  3.25363  4.18614  3.20160  3.66980  3.39154  3.32386  1.19183  2.76164  3.07707  5.39122  4.09679     36 s - - -
          2.68618  4.42225  2.77519  2.73123  3.46354  2.40513  3.72494  3.29354  2.67741  2.69355  4.24690  2.90347  2.73739  3.18146  2.89801  2.37887  2.77519  2.98518  4.58477  3.61503
          0.03351  3.80849  4.53084  0.61958  0.77255  0.48576  0.95510
     37   3.15739  4.67229  3.74489  3.46357  2.29974  3.75645  3.59293  3.17577  3.32293  2.64590  3.85789  3.64657  4.23246  3.64435  3.51922  3.30000  3.44415  3.04350  3.94059  1.07926     37 y - - -
          2.68618  4.42225  2.77519  2.73123  3.46354  2.40513  3.72494  3.29354  2.67741  2.69355  4.24690  2.90347  2.73739  3.18146  2.89801  2.37887  2.77519  2.98518  4.58477  3.61503
          0.03351  3.80849  4.53084  0.61958  0.77255  0.48576  0.95510
     38   2.98139  4.41985  4.24177  3.85634  3.33263  3.99492  4.59733  1.16098  3.68311  1.93354  3.27975  4.11072  4.43361  4.03891  3.88709  3.48525  3.28228  1.84861  5.20914  3.94087     38 i - - -
          2.68618  4.42225  2.77519  2.73123  3.46354  2.40513  3.72494  3.29354  2.67741  2.69355  4.24690  2.90347  2.73739  3.18146  2.89801  2.37887  2.77519  2.98518  4.58477  3.61503
          0.03351  3.80849  4.53084  0.61958  0.77255  0.48576  0.95510
     39   3.15739  4.67229  3.74489  3.46357  2.29974  3.75645  3.59293  3.17577  3.32293  2.64590  3.85789  3.64657  4.23246  3.64435  3.51922  3.30000  3.44415  3.04350  3.94059  1.07926     39 y - - -
          2.68618  4.42225  2.77519  2.73123  3.46354  2.40513  3.72494  3.29354  2.67741  2.69355  4.24690  2.90347  2.73739  3.18146  2.89801  2.37887  2.77519  2.98518  4.58477  3.61503
          0.03351  3.80849  4.53084  0.61958  0.77255  0.48576  0.95510
     40   2.93578  4.77660  3.42016  2.94659  4.11499  3.43418  3.78233  3.65346  2.21807  3.18117  4.18442  3.31051  3.94113  3.00706  1.08096  3.02386  3.20694  3.38053  5.22484  4.05765     40 r - - -
          2.68618  4.42225  2.77519  2.73123  3.46354  2.40513  3.72494  3.29354  2.67741  2.69355  4.24690  2.90347  2.73739  3.18146  2.89801  2.37887  2.77519  2.98518  4.58477  3.61503
          0.03351  3.80849  4.53084  0.61958  0.77255  0.48576  0.95510
     41   2.38093  4.22537  3.37381  3.12460  3.91477  3.06630  4.14647  3.03421  3.06628  2.89990  3.95578  3.34326  3.76555  3.46471  3.32717  2.58165  1.28528  2.73604  5.35832  4.13184     41 t - - -
          2.68618  4.42225  2.77519  2.73123  3.46354  2.40513  3.72494  3.29354  2.67741  2.69355  4.24690  2.90347  2.73739  3.18146  2.89801  2.37887  2.77519  2.98518  4.58477  3.61503
          0.03351  3.80849  4.53084  0.61958  0.77255  0.48576  0.95510
     42   2.83295  4.81392  2.86381  2.61921  3.97350  3.32536  3.77638  3.59591  2.44487  3.10449  4.13579  3.07775  3.87895  1.35251  2.72964  2.88418  3.13075  3.33008  5.25774  3.94771     42 q - - -
          2.68618  4.42225  2.77519  2.73123  3.46354  2.40513  3.72494  3.29354  2.67741  2.69355  4.24690  2.90347  2.73739  3.18146  2.89801  2.37887  2.77519  2.98518  4.58477  3.61503
          0.03351  3.80849  4.53084  0.61958  0.77255  0.48576  0.95510
     43   2.83049  5.25265  1.95388  1.39938  4.54603  3.16775  3.69054  4.01929  2.65659  3.58151  4.45030  2.66523  3.77126  2.86479  3.19310  2.74922  3.11676  3.63655  5.74527  4.30374     43 e - - -
          2.68618  4.42225  2.77519  2.73123  3.46354  2.40513  3.72494  3.29354  2.67741  2.69355  4.24690  2.90347  2.73739  3.18146  2.89801  2.37887  2.77519  2.98518  4.58477  3.61503
          0.03351  3.80849  4.53084  0.61958  0.77255  0.48576  0.95510
     44   3.23372  4.63043  3.99614  3.68742  2.60699  3.66075  3.82603  3.25586  3.41148  2.66120  3.89250  3.84970  4.17352  3.80257  3.55068  3.43793  3.53121  3.14443  1.02494  2.61267     44 w - - -
          2.68618  4.42225  2.77519  2.73123  3.46354  2.40513  3.72494  3.29354  2.67741  2.69355  4.24690  2.90347  2.73739  3.18146  2.89801  2.37887  2.77519  2.98518  4.58477  3.61503
          0.03351  3.80849  4.53084  0.61958  0.77255  0.48576  0.95510
     45   2.92320  5.03748  1.01438  2.30014  4.40654  3.16427  3.87844  3.98066  2.95108  3.60112  4.57926  2.85266  3.81273  3.11855  3.45739  2.89386  3.26095  3.62719  5.58748  4.29188     45 d - - -
          2.68618  4.42225  2.77519  2.73123  3.46354  2.40513  3.72494  3.29354  2.67741  2.69355  4.24690  2.90347  2.73739  3.18146  2.89801  2.37887  2.77519  2.98518  4.58477  3.61503
          0.03351  3.80849  4.53084  0.61958  0.77255  0.48576  0.95510
     46   2.85358  5.33671  1.49914  1.71666  4.62357  3.14776  3.69382  4.11493  2.70089  3.65858  4.52697  2.63064  3.76653  2.86782  3.27254  2.75431  3.14411  3.71655  5.82061  4.34848     46 d - - -
          2.68618  4.42225  2.77519  2.73123  3.46354  2.40513  3.72494  3.29354  2.67741  2.69355  4.24690  2.90347  2.73739  3.18146  2.89801  2.37887  2.77519  2.98518  4.58477  3.61503
          0.03351  3.80849  4.53084  0.61958  0.77255  0.48576  0.95510
     47   3.17901  4.60017  4.15045  3.85402  1.12265  3.88129  3.85249  2.71199  3.76294  2.09758  3.45260  3.94790  4.34234  3.94899  3.89846  3.45143  3.48064  2.69772  4.12292  2.49893     47 f - - -
          2.68618  4.42225  2.77519  2.73123  3.46354  2.40513  3.72494  3.29354  2.67741  2.69355  4.24690  2.90347  2.73739  3.18146  2.89801  2.37887  2.77519  2.98518  4.58477  3.61503
          0.03351  3.80849  4.53084  0.61958  0.77255  0.48576  0.95510
     48   2.67130  4.43768  3.27184  3.10282  4.10087  3.12888  4.18444  3.63111  3.15487  3.26443  4.31258  3.41525  0.95567  3.54568  3.40648  2.83713  3.10818  3.28366  5.30372  4.22115     48 p - - -
          2.68618  4.42225  2.77519  2.73123  3.46354  2.40513  3.72494  3.29354  2.67741  2.69355  4.24690  2.90347  2.73739  3.18146  2.89801  2.37887  2.77519  2.98518  4.58477  3.61503
          0.03351  3.80849  4.53084  0.61958  0.77255  0.48576  0.95510
     49   2.67273  4.66477  2.67742  2.55718  4.01847  3.14285  3.87342  3.71644  2.77253  3.37107  4.32783  1.27667  3.79226  3.14728  3.12396  2.74316  3.05323  3.34514  5.33198  3.97234     49 n - - -
          2.68618  4.42225  2.77519  2.73123  3.46354  2.40513  3.72494  3.29354  2.67741  2.69355  4.24690  2.90347  2.73739  3.18146  2.89801  2.37887  2.77519  2.98518  4.58477  3.61503
          0.03351  3.80849  4.53084  0.61958  0.77255  0.48576  0.95510
     50   2.58940  4.36950  3.24989  3.14202  4.28236  0.83506  4.26487  3.86765  3.31441  3.52956  4.50593  3.41456  3.75857  3.64389  3.55616  2.75974  3.06572  3.40847  5.39306  4.38260     50 g - - -
          2.68618  4.42225  2.77519  2.73123  3.46354  2.40513  3.72494  3.29354  2.67741  2.69355  4.24690  2.90347  2.73739  3.18146  2.89801  2.37887  2.77519  2.98518  4.58477  3.61503
          0.03351  3.80849  4.53084  0.61958  0.77255  0.48576  0.95510
     51   2.93578  4.77660  3.42016  2.94659  4.11499  3.43418  3.78233  3.65346  2.21807  3.18117  4.18442  3.31051  3.94113  3.00706  1.08096  3.02386  3.20694  3.38053  5.22484  4.05765     51 r - - -
          2.68618  4.42225  2.77519  2.73123  3.46354  2.40513  3.72494  3.29354  2.67741  2.69355  4.24690  2.90347  2.73739  3.18146  2.89801  2.37887  2.77519  2.98518  4.58477  3.61503
          0.03351  3.80849  4.53084  0.61958  0.77255  0.48576  0.95510
     52   3.23372  4.63043  3.99614  3.68742  2.60699  3.66075  3.82603  3.25586  3.41148  2.66120  3.89250  3.84970  4.17352  3.80257  3.55068  3.43793  3.53121  3.14443  1.02494  2.61267     53 w - - -
          2.68618  4.42225  2.77519  2.73123  3.46354  2.40513  3.72494  3.29354  2.67741  2.69355  4.24690  2.90347  2.73739  3.18146  2.89801  2.37887  2.77519  2.98518  4.58477  3.61503
          0.03351  3.80849  4.53084  0.61958  0.77255  0.48576  0.95510
     53   2.58940  4.36950  3.24989  3.14202  4.28236  0.83506  4.26487  3.86765  3.31441  3.52956  4.50593  3.41456  3.75857  3.64389  3.55616  2.75974  3.06572  3.40847  5.39306  4.38260     54 g - - -
          2.68618  4.42225  2.77519  2.73123  3.46354  2.40513  3.72494  3.29354  2.67741  2.69355  4.24690  2.90347  2.73739  3.18146  2.89801  2.37887  2.77519  2.98518  4.58477  3.61503
          0.03351  3.80849  4.53084  0.61958  0.77255  0.48576  0.95510
     54   2.67273  4.66477  2.67742  2.55718  4.01847  3.14285  3.87342  3.71644  2.77253  3.37107  4.32783  1.27667  3.79226  3.14728  3.12396  2.74316  3.05323  3.34514  5.33198  3.97234     55 n - - -
          2.68618  4.42225  2.77519  2.73123  3.46354  2.40513  3.72494  3.29354  2.67741  2.69355  4.24690  2.90347  2.73739  3.18146  2.89801  2.37887  2.77519  2.98518  4.58477  3.61503
          0.03351  3.80849  4.53084  0.61958  0.77255  0.48576  0.95510
     55   2.28603  4.20478  3.15321  2.96748  4.01325  2.93596  4.07840  3.52787  3.03685  3.25363  4.18614  3.20160  3.66980  3.39154  3.32386  1.19183  2.76164  3.07707  5.39122  4.09679     56 s - - -
          2.68618  4.42225  2.77519  2.73123  3.46354  2.40513  3.72494  3.29354  2.67741  2.69355  4.24690  2.90347  2.73739  3.18146  2.89801  2.37887  2.77519  2.98518  4.58477  3.61503
          0.03351  3.80849  4.53084  0.61958  0.77255  0.48576  0.95510
     56   2.28603  4.20478  3.15321  2.96748  4.01325  2.93596  4.07840  3.52787  3.03685  3.25363  4.18614  3.20160  3.66980  3.39154  3.32386  1.19183  2.76164  3.07707  5.39122  4.09679     57 s - - -
          2.68618  4.42225  2.77519  2.73123  3.46354  2.40513  3.72494  3.29354  2.67741  2.69355  4.24690  2.90347  2.73739  3.18146  2.89801  2.37887  2.77519  2.98518  4.58477  3.61503
          0.03351  3.80849  4.53084  0.61958  0.77255  0.48576  0.95510
     57   2.28603  4.20478  3.15321  2.96748  4.01325  2.93596  4.07840  3.52787  3.03685  3.25363  4.18614  3.20160  3.66980  3.39154  3.32386  1.19183  2.76164  3.07707  5.39122  4.09679     58 s - - -
          2.68618  4.42225  2.77519  2.73123  3.46354  2.40513  3.72494  3.29354  2.67741  2.69355  4.24690  2.90347  2.73739  3.18146  2.89801  2.37887  2.77519  2.98518  4.58477  3.61503
          0.03351  3.80849  4.53084  0.61958  0.77255  0.48576  0.95510
     58   2.67130  4.43768  3.27184  3.10282  4.10087  3.12888  4.18444  3.63111  3.15487  3.26443  4.31258  3.41525  0.95567  3.54568  3.40648  2.83713  3.10818  3.28366  5.30372  4.22115     59 p - - -
          2.68618  4.42225  2.77519  2.73123  3.46354  2.40513  3.72494  3.29354  2.67741  2.69355  4.24690  2.90347  2.73739  3.18146  2.89801  2.37887  2.77519  2.98518  4.58477  3.61503
          0.03351  3.80849  4.53084  0.61958  0.77255  0.48576  0.95510
     59   1.11016  4.16270  3.39961  3.18961  3.99045  2.98860  4.21894  3.10660  3.20424  2.99095  4.03114  3.35477  3.72192  3.55167  3.45828  2.51421  2.78721  2.77220  5.42410  4.21753     60 a - - -
          2.68618  4.42225  2.77519  2.73123  3.46354  2.40513  3.72494  3.29354  2.67741  2.69355  4.24690  2.90347  2.73739  3.18146  2.89801  2.37887  2.77519  2.98518  4.58477  3.61503
          0.03351  3.80849  4.53084  0.61958  0.77255  0.48576  0.95510
     60   3.17901  4.60017  4.15045  3.85402  1.12265  3.88129  3.85249  2.71199  3.76294  2.09758  3.45260  3.94790  4.34234  3.94899  3.89846  3.45143  3.48064  2.69772  4.12292  2.49893     61 f - - -
          2.68618  4.42225  2.77519  2.73123  3.46354  2.40513  3.72494  3.29354  2.67741  2.69355  4.24690  2.90347  2.73739  3.18146  2.89801  2.37887  2.77519  2.98518  4.58477  3.61503
          0.03351  3.80849  4.53084  0.61958  0.77255  0.48576  0.95510
     61   2.58940  4.36950  3.24989  3.14202  4.28236  0.83506  4.26487  3.86765  3.31441  3.52956  4.50593  3.41456  3.75857  3.64389  3.55616  2.75974  3.06572  3.40847  5.39306  4.38260     62 g - - -
          2.68618  4.42225  2.77519  2.73123  3.46354  2.40513  3.72494  3.29354  2.67741  2.69355  4.24690  2.90347  2.73739  3.18146  2.89801  2.37887  2.77519  2.98518  4.58477  3.61503
          0.03351  3.80849  4.53084  0.61958  0.77255  0.48576  0.95510
     62   2.90000  4.99387  2.46528  1.12012  4.33252  3.23473  3.81796  3.77375  2.69060  3.40192  4.38035  2.90106  3.83675  3.03599  3.09158  2.88993  3.20428  3.46482  5.51632  4.24027     63 e - - -
          2.68618  4.42225  2.77519  2.73123  3.46354  2.40513  3.72494  3.29354  2.67741  2.69355  4.24690  2.90347  2.73739  3.18146  2.89801  2.37887  2.77519  2.98518  4.58477  3.61503
          0.03351  3.80849  4.53084  0.61958  0.77255  0.48576  0.95510
     63   3.08480  4.56688  4.08598  3.72706  3.11385  3.89948  4.40291  2.31625  3.49537  0.95832  3.15955  4.00856  4.34688  3.87909  3.68131  3.46504  3.38256  2.33667  4.96840  3.67646     64 l - - -
          2.68618  4.42225  2.77519  2.73123  3.46354  2.40513  3.72494  3.29354  2.67741  2.69355  4.24690  2.90347  2.73739  3.18146  2.89801  2.37887  2.77519  2.98518  4.58477  3.61503
          0.03351  3.80849  4.53084  0.61958  0.77255  0.48576  0.95510
     64   2.76905  4.91039  2.83874  2.48818  4.30193  3.35956  3.61891  3.71499  1.48963  3.27846  4.14757  2.66142  3.84843  2.78223  2.41986  2.78449  2.97061  3.37732  5.40172  4.11874     65 k - - -
          2.68618  4.42225  2.77519  2.73123  3.46354  2.40513  3.72494  3.29354  2.67741  2.69355  4.24690  2.90347  2.73739  3.18146  2.89801  2.37887  2.77519  2.98518  4.58477  3.61503
          0.03351  3.80849  4.53084  0.61958  0.77255  0.48576  0.95510
     65   2.84158  5.07942  1.16652  2.19465  4.40643  3.13623  3.79967  3.97624  2.85226  3.60154  4.53433  2.70706  3.78476  3.01734  3.38368  2.79815  3.17577  3.59996  5.65243  4.24967     66 d - - -
          2.68618  4.42225  2.77519  2.73123  3.46354  2.40513  3.72494  3.29354  2.67741  2.69355  4.24690  2.90347  2.73739  3.18146  2.89801  2.37887  2.77519  2.98518  4.58477  3.61503
          0.03351  3.80849  4.53084  0.61958  0.77255  0.48576  0.95510
     66   3.15739  4.67229  3.74489  3.46357  2.29974  3.75645  3.59293  3.17577  3.32293  2.64590  3.85789  3.64657  4.23246  3.64435  3.51922  3.30000  3.44415  3.04350  3.94059  1.07926     67 y - - -
          2.68618  4.42225  2.77519  2.73123  3.46354  2.40513  3.72494  3.29354  2.67741  2.69355  4.24690  2.90347  2.73739  3.18146  2.89801  2.37887  2.77519  2.98518  4.58477  3.61503
          0.03351  3.80849  4.53084  0.61958  0.77255  0.48576  0.95510
     67   3.15739  4.67229  3.74489  3.46357  2.29974  3.75645  3.59293  3.17577  3.32293  2.64590  3.85789  3.64657  4.23246  3.64435  3.51922  3.30000  3.44415  3.04350  3.94059  1.07926     68 y - - -
          2.68618  4.42225  2.77519  2.73123  3.46354  2.40513  3.72494  3.29354  2.67741  2.69355  4.24690  2.90347  2.73739  3.18146  2.89801  2.37887  2.77519  2.98518  4.58477  3.61503
          0.03351  3.80849  4.53084  0.61958  0.77255  0.48576  0.95510
     68   3.08480  4.56688  4.08598  3.72706  3.11385  3.89948  4.40291  2.31625  3.49537  0.95832  3.15955  4.00856  4.34688  3.87909  3.68131  3.46504  3.38256  2.33667  4.96840  3.67646     69 l - - -
          2.68618  4.42225  2.77519  2.73123  3.46354  2.40513  3.72494  3.29354  2.67741  2.69355  4.24690  2.90347  2.73739  3.18146  2.89801  2.37887  2.77519  2.98518  4.58477  3.61503
          0.03351  3.80849  4.53084  0.61958  0.77255  0.48576  0.95510
     69   3.17901  4.60017  4.15045  3.85402  1.12265  3.88129  3.85249  2.71199  3.76294  2.09758  3.45260  3.94790  4.34234  3.94899  3.89846  3.45143  3.48064  2.69772  4.12292  2.49893     70 f - - -
          2.68618  4.42225  2.77519  2.73123  3.46354  2.40513  3.72494  3.29354  2.67741  2.69355  4.24690  2.90347  2.73739  3.18146  2.89801  2.37887  2.77519  2.98518  4.58477  3.61503
          0.03351  3.80849  4.53084  0.61958  0.77255  0.48576  0.95510
     70   3.15739  4.67229  3.74489  3.46357  2.29974  3.75645  3.59293  3.17577  3.32293  2.64590  3.85789  3.64657  4.23246  3.64435  3.51922  3.30000  3.44415  3.04350  3.94059  1.07926     71 y - - -
          2.68618  4.42225  2.77519  2.73123  3.46354  2.40513  3.72494  3.29354  2.67741  2.69355  4.24690  2.90347  2.73739  3.18146  2.89801  2.37887  2.77519  2.98518  4.58477  3.61503
          0.03351  3.80849  4.53084  0.61958  0.77255  0.48576  0.95510
     71   3.08480  4.56688  4.08598  3.72706  3.11385  3.89948  4.40291  2.31625  3.49537  0.95832  3.15955  4.00856  4.34688  3.87909  3.68131  3.46504  3.38256  2.33667  4.96840  3.67646     72 l - - -
          2.68618  4.42225  2.77519  2.73123  3.46354  2.40513  3.72494  3.29354  2.67741  2.69355  4.24690  2.90347  2.73739  3.18146  2.89801  2.37887  2.77519  2.98518  4.58477  3.61503
          0.03351  3.80849  4.53084  0.61958  0.77255  0.48576  0.95510
     72   2.84776  4.86221  3.04036  2.66476  4.23455  3.40284  3.68378  3.60905  1.25142  3.20636  4.15780  3.09329  3.90171  2.86671  2.37998  2.89279  3.06083  3.31736  5.34774  4.11244     73 k - - -
          2.68618  4.42225  2.77519  2.73123  3.46354  2.40513  3.72494  3.29354  2.67741  2.69355  4.24690  2.90347  2.73739  3.18146  2.89801  2.37887  2.77519  2.98518  4.58477  3.61503
          0.03351  3.80849  4.53084  0.61958  0.77255  0.48576  0.95510
     73   2.28603  4.20478  3.15321  2.96748  4.01325  2.93596  4.07840  3.52787  3.03685  3.25363  4.18614  3.20160  3.66980  3.39154  3.32386  1.19183  2.76164  3.07707  5.39122  4.09679     74 s - - -
          2.68618  4.42225  2.77519  2.73123  3.46354  2.40513  3.72494  3.29354  2.67741  2.69355  4.24690  2.90347  2.73739  3.18146  2.89801  2.37887  2.77519  2.98518  4.58477  3.61503
          0.03351  3.80849  4.53084  0.61958  0.77255  0.48576  0.95510
     74   2.91565  4.87393  3.08723  2.72259  4.24569  3.41046  3.72751  3.67128  1.12956  3.25113  4.21742  3.14938  3.91650  2.92366  2.42484  2.96267  3.17444  3.38317  5.32781  4.13187     75 k - - -
          2.68618  4.42225  2.77519  2.73123  3.46354  2.40513  3.72494  3.29354  2.67741  2.69355  4.24690  2.90347  2.73739  3.18146  2.89801  2.37887  2.77519  2.98518  4.58477  3.61503
          0.03351  3.80849  4.53084  0.61958  0.77255  0.48576  0.95510
     75   2.25296  4.18447  3.14016  2.94634  4.02760  2.92110  4.06509  3.49964  3.01109  3.23537  4.15793  3.17797  3.65662  3.36543  3.30354  1.25064  2.70029  3.04599  5.41853  4.11606     76 s - - -
          2.68618  4.42225  2.77519  2.73123  3.46354  2.40513  3.72494  3.29354  2.67741  2.69355  4.24690  2.90347  2.73739  3.18146  2.89801  2.37887  2.77519  2.98518  4.58477  3.61503
          0.03351  3.80849  4.53084  0.61958  0.77255  0.48576  0.95510
     76   2.23253  4.24018  3.03366  2.79676  4.09211  2.96120  3.96851  3.50067  2.86970  3.20226  4.08414  3.09805  1.78844  3.22373  3.19952  2.19041  2.72195  3.05681  5.44309  4.16682     77 p - - -
          2.68618  4.42225  2.77519  2.73123  3.46354  2.40513  3.72494  3.29354  2.67741  2.69355  4.24690  2.90347  2.73739  3.18146  2.89801  2.37887  2.77519  2.98518  4.58477  3.61503
          0.03351  3.80849  4.53084  0.61958  0.77255  0.48576  0.95510
     77   2.91586  4.96691  3.29972  2.71447  4.35882  3.53732  3.57295  3.73401  1.70356  3.23640  4.12630  3.11974  3.93976  2.72615  1.49362  2.93895  3.10928  3.43239  5.32429  4.13381     78 r - - -
          2.68618  4.42225  2.77519  2.73123  3.46354  2.40513  3.72494  3.29354  2.67741  2.69355  4.24690  2.90347  2.73739  3.18146  2.89801  2.37887  2.77519  2.98518  4.58477  3.61503
          0.03351  3.80849  4.53084  0.61958  0.77255  0.48576  0.95510
     78   2.82875  5.21096  2.04399  1.35948  4.50982  3.17482  3.69839  3.97421  2.65103  3.55098  4.42744  2.68573  3.77667  2.87634  3.16993  2.75667  3.11631  3.60104  5.71283  4.28802     79 e - - -
          2.68618  4.42225  2.77519  2.73123  3.46354  2.40513  3.72494  3.29354  2.67741  2.69355  4.24690  2.90347  2.73739  3.18146  2.89801  2.37887  2.77519  2.98518  4.58477  3.61503
          0.03351  3.80849  4.53084  0.61958  0.77255  0.48576  0.95510
     79   2.42437  4.87397  2.46862  1.59422  4.22646  3.22929  3.69472  3.53619  2.53419  3.15471  4.11909  2.81751  3.78395  2.87447  2.96733  2.69170  2.97101  3.21490  5.49847  4.13479     81 e - - -
          2.68618  4.42225  2.77519  2.73123  3.46354  2.40513  3.72494  3.29354  2.67741  2.69355  4.24690  2.90347  2.73739  3.18146  2.89801  2.37887  2.77519  2.98518  4.58477  3.61503
          0.03351  3.80849  4.53084  0.61958  0.77255  0.48576  0.95510
     80   3.08480  4.56688  4.08598  3.72706  3.11385  3.89948  4.40291  2.31625  3.49537  0.95832  3.15955  4.00856  4.34688  3.87909  3.68131  3.46504  3.38256  2.33667  4.96840  3.67646     82 l - - -
          2.68618  4.42225  2.77519  2.73123  3.46354  2.40513  3.72494  3.29354  2.67741  2.69355  4.24690  2.90347  2.73739  3.18146  2.89801  2.37887  2.77519  2.98518  4.58477  3.61503
          0.03351  3.80849  4.53084  0.61958  0.77255  0.48576  0.95510
     81   3.08480  4.56688  4.08598  3.72706  3.11385  3.89948  4.40291  2.31625  3.49537  0.95832  3.15955  4.00856  4.34688  3.87909  3.68131  3.46504  3.38256  2.33667  4.96840  3.67646     83 l - - -
          2.68618  4.42225  2.77519  2.73123  3.46354  2.40513  3.72494  3.29354  2.67741  2.69355  4.24690  2.90347  2.73739  3.18146  2.89801  2.37887  2.77519  2.98518  4.58477  3.61503
          0.03351  3.80849  4.53084  0.61958  0.77255  0.48576  0.95510
     82   2.87093  4.99310  2.95998  2.55460  4.32956  3.44623  3.59495  3.74780  1.39291  3.25838  4.15362  3.01022  3.89726  2.51031  2.27573  2.87585  3.08865  3.43719  5.37393  4.12397     84 k - - -
          2.68618  4.42225  2.77519  2.73123  3.46354  2.40513  3.72494  3.29354  2.67741  2.69355  4.24690  2.90347  2.73739  3.18146  2.89801  2.37887  2.77519  2.98518  4.58477  3.61503
          0.03351  3.80849  4.53084  0.61958  0.77255  0.48576  0.95510
     83   2.92076  4.48025  3.98139  3.57124  3.18278  3.78634  4.32126  2.35212  3.34233  1.78829  1.50641  3.85626  4.24768  3.72912  3.55492  3.26262  3.22538  2.35049  5.01434  3.76974     85 m - - -
          2.68618  4.42225  2.77519  2.73123  3.46354  2.40513  3.72494  3.29354  2.67741  2.69355  4.24690  2.90347  2.73739  3.18146  2.89801  2.37887  2.77519  2.98518  4.58477  3.61503
          0.03351  3.80849  4.53084  0.61958  0.77255  0.48576  0.95510
     84   3.23372  4.63043  3.99614  3.68742  2.60699  3.66075  3.82603  3.25586  3.41148  2.66120  3.89250  3.84970  4.17352  3.80257  3.55068  3.43793  3.53121  3.14443  1.02494  2.61267     86 w - - -
          2.68618  4.42225  2.77519  2.73123  3.46354  2.40513  3.72494  3.29354  2.67741  2.69355  4.24690  2.90347  2.73739  3.18146  2.89801  2.37887  2.77519  2.98518  4.58477  3.61503
          0.03351  3.80849  4.53084  0.61958  0.77255  0.48576  0.95510
     85   2.58940  4.36950  3.24989  3.14202  4.28236  0.83506  4.26487  3.86765  3.31441  3.52956  4.50593  3.41456  3.75857  3.64389  3.55616  2.75974  3.06572  3.40847  5.39306  4.38260     87 g - - -
          2.68618  4.42225  2.77519  2.73123  3.46354  2.40513  3.72494  3.29354  2.67741  2.69355  4.24690  2.90347  2.73739  3.18146  2.89801  2.37887  2.77519  2.98518  4.58477  3.61503
          0.03351  3.80849  4.53084  0.61958  0.77255  0.48576  0.95510
     86   2.77367  5.08662  2.35367  1.44131  4.38474  3.23420  3.67065  3.80333  2.40019  3.38872  4.27869  2.76100  3.80110  2.80406  2.87864  2.76066  3.07393  3.46286  5.58742  4.20633     88 e - - -
          2.68618  4.42225  2.77519  2.73123  3.46354  2.40513  3.72494  3.29354  2.67741  2.69355  4.24690  2.90347  2.73739  3.18146  2.89801  2.37887  2.77519  2.98518  4.58477  3.61503
          0.03351  3.80849  4.53084  0.61958  0.77255  0.48576  0.95510
     87   2.90000  4.99387  2.46528  1.12012  4.33252  3.23473  3.81796  3.77375  2.69060  3.40192  4.38035  2.90106  3.83675  3.03599  3.09158  2.88993  3.20428  3.46482  5.51632  4.24027     89 e - - -
          2.68618  4.42225  2.77519  2.73123  3.46354  2.40513  3.72494  3.29354  2.67741  2.69355  4.24690  2.90347  2.73739  3.18146  2.89801  2.37887  2.77519  2.98518  4.58477  3.61503
          0.03351  3.80849  4.53084  0.61958  0.77255  0.48576  0.95510
     88   3.08480  4.56688  4.08598  3.72706  3.11385  3.89948  4.40291  2.31625  3.49537  0.95832  3.15955  4.00856  4.34688  3.87909  3.68131  3.46504  3.38256  2.33667  4.96840  3.67646     90 l - - -
          2.68618  4.42225  2.77519  2.73123  3.46354  2.40513  3.72494  3.29354  2.67741  2.69355  4.24690  2.90347  2.73739  3.18146  2.89801  2.37887  2.77519  2.98518  4.58477  3.61503
          0.03351  3.80849  4.53084  0.61958  0.77255  0.48576  0.95510
     89   2.45735  4.34063  3.25404  2.79091  3.69597  3.30065  3.81133  2.92234  2.61507  2.68792  3.30443  3.17214  3.81749  3.00405  2.97664  2.61645  1.88605  2.66620  5.11395  3.85817     91 t - - -
          2.68618  4.42225  2.77519  2.73123  3.46354  2.40513  3.72494  3.29354  2.67741  2.69355  4.24690  2.90347  2.73739  3.18146  2.89801  2.37887  2.77519  2.98518  4.58477  3.61503
          0.03351  3.80849  4.53084  0.61958  0.77255  0.48576  0.95510
     90   2.19717  3.60234  3.26699  2.87606  4.02086  2.08968  3.94916  3.43639  2.87915  3.11287  3.94640  2.78199  3.62847  3.19854  3.22959  1.95441  2.63040  2.98275  5.36755  4.12485     92 s - - -
          2.68618  4.42225  2.77519  2.73123  3.46354  2.40513  3.72494  3.29354  2.67741  2.69355  4.24690  2.90347  2.73739  3.18146  2.89801  2.37887  2.77519  2.98518  4.58477  3.61503
          0.03351  3.80849  4.53084  0.61958  0.77255  0.48576  0.95510
     91   2.90000  4.99387  2.46528  1.12012  4.33252  3.23473  3.81796  3.77375  2.69060  3.40192  4.38035  2.90106  3.83675  3.03599  3.09158  2.88993  3.20428  3.46482  5.51632  4.24027     93 e - - -
          2.68618  4.42225  2.77519  2.73123  3.46354  2.40513  3.72494  3.29354  2.67741  2.69355  4.24690  2.90347  2.73739  3.18146  2.89801  2.37887  2.77519  2.98518  4.58477  3.61503
          0.03351  3.80849  4.53084  0.61958  0.77255  0.48576  0.95510
     92   2.77145  5.14783  2.17450  1.47494  4.43504  3.15263  3.65781  3.89314  2.55412  3.45736  4.31031  2.69631  3.76978  2.74107  3.04730  2.71365  3.04626  3.46709  5.64736  4.22477     94 e - - -
          2.68618  4.42225  2.77519  2.73123  3.46354  2.40513  3.72494  3.29354  2.67741  2.69355  4.24690  2.90347  2.73739  3.18146  2.89801  2.37887  2.77519  2.98518  4.58477  3.61503
          0.03351  3.80849  4.53084  0.61958  0.77255  0.48576  0.95510
     93   2.28603  4.20478  3.15321  2.96748  4.01325  2.93596  4.07840  3.52787  3.03685  3.25363  4.18614  3.20160  3.66980  3.39154  3.32386  1.19183  2.76164  3.07707  5.39122  4.09679     95 s - - -
          2.68618  4.42225  2.77519  2.73123  3.46354  2.40513  3.72494  3.29354  2.67741  2.69355  4.24690  2.90347  2.73739  3.18146  2.89801  2.37887  2.77519  2.98518  4.58477  3.61503
          0.03351  3.80849  4.53084  0.61958  0.77255  0.48576  0.95510
     94   2.75791  4.31976  4.03543  3.69804  3.50492  3.65608  4.51130  2.05874  3.56477  2.20418  3.48133  3.89770  4.22120  3.92986  3.78315  3.15675  3.12170  1.10990  5.27803  4.00499     96 v - - -
          2.68618  4.42225  2.77519  2.73123  3.46354  2.40513  3.72494  3.29354  2.67741  2.69355  4.24690  2.90347  2.73739  3.18146  2.89801  2.37887  2.77519  2.98518  4.58477  3.61503
          0.03351  3.80849  4.53084  0.61958  0.77255  0.48576  0.95510
     95   3.21959  4.61596  4.19660  3.81348  1.27082  4.06293  3.56048  2.83874  3.68652  2.20953  3.49379  3.84822  4.41588  3.82476  3.83363  3.43751  3.46375  2.79602  3.79196  1.97199     97 f - - -
          2.68618  4.42225  2.77519  2.73123  3.46354  2.40513  3.72494  3.29354  2.67741  2.69355  4.24690  2.90347  2.73739  3.18146  2.89801  2.37887  2.77519  2.98518  4.58477  3.61503
          0.03351  3.80849  4.53084  0.61958  0.77255  0.48576  0.95510
     96   2.82007  5.07244  2.35375  1.35825  4.36185  3.22658  3.70196  3.79340  2.48163  3.39171  4.30769  2.77909  3.80827  2.85549  2.93410  2.78518  3.10438  3.46152  5.57932  4.20448     98 e - - -
          2.68618  4.42225  2.77519  2.73123  3.46354  2.40513  3.72494  3.29354  2.67741  2.69355  4.24690  2.90347  2.73739  3.18146  2.89801  2.37887  2.77519  2.98518  4.58477  3.61503
          0.03351  3.80849  4.53084  0.61958  0.77255  0.48576  0.95510
     97   2.75791  4.31976  4.03543  3.69804  3.50492  3.65608  4.51130  2.05874  3.56477  2.20418  3.48133  3.89770  4.22120  3.92986  3.78315  3.15675  3.12170  1.10990  5.27803  4.00499     99 v - - -
          2.68618  4.42225  2.77519  2.73123  3.46354  2.40513  3.72494  3.29354  2.67741  2.69355  4.24690  2.90347  2.73739  3.18146  2.89801  2.37887  2.77519  2.98518  4.58477  3.61503
          0.03351  3.80849  4.53084  0.61958  0.77255  0.48576  0.95510
     98   3.17901  4.60017  4.15045  3.85402  1.12265  3.88129  3.85249  2.71199  3.76294  2.09758  3.45260  3.94790  4.34234  3.94899  3.89846  3.45143  3.48064  2.69772  4.12292  2.49893    100 f - - -
          2.68618  4.42225  2.77519  2.73123  3.46354  2.40513  3.72494  3.29354  2.67741  2.69355  4.24690  2.90347  2.73739  3.18146  2.89801  2.37887  2.77519  2.98518  4.58477  3.61503
          0.03351  3.80849  4.53084  0.61958  0.77255  0.48576  0.95510
     99   2.25345  4.27319  3.25776  2.79270  3.81776  3.18079  3.88045  2.98323  2.73847  2.81096  3.73578  3.17679  3.76558  3.13573  2.96830  2.56181  1.83558  2.56065  5.22116  3.97649    101 t - - -
          2.68618  4.42225  2.77519  2.73123  3.46354  2.40513  3.72494  3.29354  2.67741  2.69355  4.24690  2.90347  2.73739  3.18146  2.89801  2.37887  2.77519  2.98518  4.58477  3.61503
          0.03351  3.80849  4.53084  0.61958  0.77255  0.48576  0.95510
    100   2.47568  2.26091  3.50182  3.00014  3.33061  3.35269  3.36956  2.83901  2.77948  2.50026  3.49271  3.24656  3.85506  3.19613  3.00394  2.69995  2.78063  2.59250  4.80744  3.48308    102 c - - -
          2.68618  4.42225  2.77519  2.73123  3.46354  2.40513  3.72494  3.29354  2.67741  2.69355  4.24690  2.90347  2.73739  3.18146  2.89801  2.37887  2.77519  2.98518  4.58477  3.61503
          0.03351  3.80849  4.53084  0.61958  0.77255  0.48576  0.95510
    101   3.15739  4.67229  3.74489  3.46357  2.29974  3.75645  3.59293  3.17577  3.32293  2.64590  3.85789  3.64657  4.23246  3.64435  3.51922  3.30000  3.44415  3.04350  3.94059  1.07926    103 y - - -
          2.68618  4.42225  2.77519  2.73123  3.46354  2.40513  3.72494  3.29354  2.67741  2.69355  4.24690  2.90347  2.73739  3.18146  2.89801  2.37887  2.77519  2.98518  4.58477  3.61503
          0.03351  3.80849  4.53084  0.61958  0.77255  0.48576  0.95510
    102   3.04645  4.43707  4.43467  3.94093  3.22427  4.23423  4.63499  1.33958  3.75229  1.59963  3.11215  4.21926  4.55053  4.05966  3.96058  3.61534  3.30526  1.81302  5.17800  3.93735    104 i - - -
          2.68618  4.42225  2.77519  2.73123  3.46354  2.40513  3.72494  3.29354  2.67741  2.69355  4.24690  2.90347  2.73739  3.18146  2.89801  2.37887  2.77519  2.98518  4.58477  3.61503
          0.03351  3.80849  4.53084  0.61958  0.77255  0.48576  0.95510
    103   2.14895  4.12456  3.27576  2.97644  4.03706  2.93783  4.04279  3.29565  2.97150  3.09680  3.98465  3.19284  3.64823  3.31757  3.27654  2.05709  1.64246  2.87961  5.42015  4.18525    105 t - - -
          2.68618  4.42225  2.77519  2.73123  3.46354  2.40513  3.72494  3.29354  2.67741  2.69355  4.24690  2.90347  2.73739  3.18146  2.89801  2.37887  2.77519  2.98518  4.58477  3.61503
          0.03351  3.80849  4.53084  0.61958  0.77255  0.48576  0.95510
    104   2.08139  4.16254  3.05538  2.89581  4.20542  1.44535  4.08891  3.59381  3.05856  3.33498  4.21266  3.13621  3.62543  3.36818  3.36857  2.34231  2.70048  3.09133  5.54980  4.30310    106 g - - -
          2.68618  4.42225  2.77519  2.73123  3.46354  2.40513  3.72494  3.29354  2.67741  2.69355  4.24690  2.90347  2.73739  3.18146  2.89801  2.37887  2.77519  2.98518  4.58477  3.61503
          0.03351  3.80849  4.53084  0.61958  0.77255  0.48576  0.95510
    105   2.78625  5.08233  2.39462  1.53023  4.34693  3.25250  3.65107  3.79963  2.43022  3.35391  4.23826  2.76985  3.79976  2.52211  2.83944  2.74814  3.05082  3.42446  5.54962  4.16905    107 e - - -
          2.68618  4.42225  2.77519  2.73123  3.46354  2.40513  3.72494  3.29354  2.67741  2.69355  4.24690  2.90347  2.73739  3.18146  2.89801  2.37887  2.77519  2.98518  4.58477  3.61503
          0.03351  3.80849  4.53084  0.61958  0.77255  0.48576  0.95510
    106   2.33570  4.29504  3.08567  2.87467  4.01920  3.02420  4.02192  3.37563  2.91464  3.08334  4.06974  3.17614  1.51388  3.30072  3.21642  2.53406  2.75280  3.00812  5.39814  4.13858    108 p - - -
          2.68618  4.42225  2.77519  2.73123  3.46354  2.40513  3.72494  3.29354  2.67741  2.69355  4.24690  2.90347  2.73739  3.18146  2.89801  2.37887  2.77519  2.98518  4.58477  3.61503
          0.03351  3.80849  4.53084  0.61958  0.77255  0.48576  0.95510
    107   2.67273  4.66477  2.67742  2.55718  4.01847  3.14285  3.87342  3.71644  2.77253  3.37107  4.32783  1.27667  3.79226  3.14728  3.12396  2.74316  3.05323  3.34514  5.33198  3.97234    109 n - - -
          2.68618  4.42225  2.77519  2.73123  3.46354  2.40513  3.72494  3.29354  2.67741  2.69355  4.24690  2.90347  2.73739  3.18146  2.89801  2.37887  2.77519  2.98518  4.58477  3.61503
          0.03351  3.80849  4.53084  0.61958  0.77255  0.48576  0.95510
    108   2.87265  5.01871  3.19493  2.60743  4.39694  3.52955  3.47951  3.77051  1.66684  3.25585  4.10904  3.04700  3.90941  2.46814  1.75774  2.83800  3.05569  3.45120  5.34902  4.13448    110 k - - -
          2.68618  4.42225  2.77519  2.73123  3.46354  2.40513  3.72494  3.29354  2.67741  2.69355  4.24690  2.90347  2.73739  3.18146  2.89801  2.37887  2.77519  2.98518  4.58477  3.61503
          0.03351  3.80849  4.53084  0.61958  0.77255  0.48576  0.95510
    109   2.53924  4.33892  2.81419  2.47052  3.94691  3.23148  3.51086  3.48762  2.47193  3.10284  3.95459  1.91567  3.76047  2.82494  2.85370  2.50997  2.84295  3.13803  5.25781  3.90194    111 n - - -
          2.68618  4.42225  2.77519  2.73123  3.46354  2.40513  3.72494  3.29354  2.67741  2.69355  4.24690  2.90347  2.73739  3.18146  2.89801  2.37887  2.77519  2.98518  4.58477  3.61503
          0.03351  3.80849  4.53084  0.61958  0.77255  0.48576  0.95510
    110   2.58940  4.36950  3.24989  3.14202  4.28236  0.83506  4.26487  3.86765  3.31441  3.52956  4.50593  3.41456  3.75857  3.64389  3.55616  2.75974  3.06572  3.40847  5.39306  4.38260    112 g - - -
          2.68618  4.42225  2.77519  2.73123  3.46354  2.40513  3.72494  3.29354  2.67741  2.69355  4.24690  2.90347  2.73739  3.18146  2.89801  2.37887  2.77519  2.98518  4.58477  3.61503
          0.03351  3.80849  4.53084  0.61958  0.77255  0.48576  0.95510
    111   2.88750  4.68271  3.30380  2.88286  2.55456  3.64006  2.25704  3.28396  2.72115  2.80277  3.81243  3.25260  4.04673  3.06903  3.02717  2.96860  3.12059  3.06409  4.15181  1.97580    113 y - - -
          2.68618  4.42225  2.77519  2.73123  3.46354  2.40513  3.72494  3.29354  2.67741  2.69355  4.24690  2.90347  2.73739  3.18146  2.89801  2.37887  2.77519  2.98518  4.58477  3.61503
          0.03351  3.80849  4.53084  0.61958  0.77255  0.48576  0.95510
    112   2.84914  4.92965  3.12080  2.63329  4.31945  3.46874  3.59283  3.68796  1.36780  3.22340  4.11502  3.06244  3.90540  2.74979  2.12451  2.87394  3.00993  3.37969  5.34893  4.12441    114 k - - -
          2.68618  4.42225  2.77519  2.73123  3.46354  2.40513  3.72494  3.29354  2.67741  2.69355  4.24690  2.90347  2.73739  3.18146  2.89801  2.37887  2.77519  2.98518  4.58477  3.61503
          0.03351  3.80849  4.53084  0.61958  0.77255  0.48576  0.95510
    113   2.75791  4.31976  4.03543  3.69804  3.50492  3.65608  4.51130  2.05874  3.56477  2.20418  3.48133  3.89770  4.22120  3.92986  3.78315  3.15675  3.12170  1.10990  5.27803  4.00499    115 v - - -
          2.68618  4.42225  2.77519  2.73123  3.46354  2.40513  3.72494  3.29354  2.67741  2.69355  4.24690  2.90347  2.73739  3.18146  2.89801  2.37887  2.77519  2.98518  4.58477  3.61503
          0.03351  3.80849  4.53084  0.61958  0.77255  0.48576  0.95510
    114   2.51906  4.31090  3.44433  2.96713  3.58796  3.38086  3.93133  2.64303  2.77657  2.44151  3.13070  3.31506  3.89804  3.21601  3.11544  2.73504  1.85079  2.44186  5.11066  3.85657    116 t - - -
          2.68618  4.42225  2.77519  2.73123  3.46354  2.40513  3.72494  3.29354  2.67741  2.69355  4.24690  2.90347  2.73739  3.18146  2.89801  2.37887  2.77519  2.98518  4.58477  3.61503
          0.03351  3.80849  4.53084  0.61958  0.77255  0.48576  0.95510
    115   2.51806  1.08014  4.02015  3.74630  3.75375  3.15324  4.40763  2.88824  3.57326  2.80599  3.92579  3.75039  3.85511  3.92216  3.70850  2.78934  2.97965  2.63684  5.18192  4.04149    117 c - - -
          2.68618  4.42225  2.77519  2.73123  3.46354  2.40513  3.72494  3.29354  2.67741  2.69355  4.24690  2.90347  2.73739  3.18146  2.89801  2.37887  2.77519  2.98518  4.58477  3.61503
          0.03351  3.80849  4.53084  0.61958  0.77255  0.48576  0.95510
    116   3.05048  4.51273  4.28255  3.75084  3.04701  4.14244  4.44379  2.16576  3.54249  1.30165  2.00334  4.06482  4.43892  3.83591  3.75387  3.49037  3.29302  2.22121  5.00668  3.82136    118 l - - -
          2.68618  4.42225  2.77519  2.73123  3.46354  2.40513  3.72494  3.29354  2.67741  2.69355  4.24690  2.90347  2.73739  3.18146  2.89801  2.37887  2.77519  2.98518  4.58477  3.61503
          0.03351  3.80849  4.53084  0.61958  0.77255  0.48576  0.95510
    117   2.67130  4.43768  3.27184  3.10282  4.10087  3.12888  4.18444  3.63111  3.15487  3.26443  4.31258  3.41525  0.95567  3.54568  3.40648  2.83713  3.10818  3.28366  5.30372  4.22115    119 p - - -
          2.68618  4.42225  2.77519  2.73123  3.46354  2.40513  3.72494  3.29354  2.67741  2.69355  4.24690  2.90347  2.73739  3.18146  2.89801  2.37887  2.77519  2.98518  4.58477  3.61503
          0.03351  3.80849  4.53084  0.61958  0.77255  0.48576  0.95510
    118   3.23372  4.63043  3.99614  3.68742  2.60699  3.66075  3.82603  3.25586  3.41148  2.66120  3.89250  3.84970  4.17352  3.80257  3.55068  3.43793  3.53121  3.14443  1.02494  2.61267    120 w - - -
          2.68618  4.42225  2.77519  2.73123  3.46354  2.40513  3.72494  3.29354  2.67741  2.69355  4.24690  2.90347  2.73739  3.18146  2.89801  2.37887  2.77519  2.98518  4.58477  3.61503
          0.03351  3.80849  4.53084  0.61958  0.77255  0.48576  0.95510
    119   2.67273  4.66477  2.67742  2.55718  4.01847  3.14285  3.87342  3.71644  2.77253  3.37107  4.32783  1.27667  3.79226  3.14728  3.12396  2.74316  3.05323  3.34514  5.33198  3.97234    121 n - - -
          2.68618  4.42225  2.77519  2.73123  3.46354  2.40513  3.72494  3.29354  2.67741  2.69355  4.24690  2.90347  2.73739  3.18146  2.89801  2.37887  2.77519  2.98518  4.58477  3.61503
          0.03351  3.80849  4.53084  0.61958  0.77255  0.48576  0.95510
    120   2.92320  5.03748  1.01438  2.30014  4.40654  3.16427  3.87844  3.98066  2.95108  3.60112  4.57926  2.85266  3.81273  3.11855  3.45739  2.89386  3.26095  3.62719  5.58748  4.29188    122 d - - -
          2.68618  4.42225  2.77519  2.73123  3.46354  2.40513  3.72494  3.29354  2.67741  2.69355  4.24690  2.90347  2.73739  3.18146  2.89801  2.37887  2.77519  2.98518  4.58477  3.61503
          0.03351  3.80849  4.53084  0.61958  0.77255  0.48576  0.95510
    121   2.85650  5.33222  1.45326  1.76589  4.62029  3.14645  3.69805  4.11096  2.70908  3.65867  4.53049  2.63220  3.76765  2.87374  3.28079  2.75795  3.14864  3.71434  5.82004  4.34947    123 d - - -
          2.68618  4.42225  2.77519  2.73123  3.46354  2.40513  3.72494  3.29354  2.67741  2.69355  4.24690  2.90347  2.73739  3.18146  2.89801  2.37887  2.77519  2.98518  4.58477  3.61503
          0.03351  3.80849  4.53084  0.61958  0.77255  0.48576  0.95510
    122   2.67130  4.43768  3.27184  3.10282  4.10087  3.12888  4.18444  3.63111  3.15487  3.26443  4.31258  3.41525  0.95567  3.54568  3.40648  2.83713  3.10818  3.28366  5.30372  4.22115    124 p - - -
          2.68618  4.42225  2.77519  2.73123  3.46354  2.40513  3.72494  3.29354  2.67741  2.69355  4.24690  2.90347  2.73739  3.18146  2.89801  2.37887  2.77519  2.98518  4.58477  3.61503
          0.03351  3.80849  4.53084  0.61958  0.77255  0.48576  0.95510
    123   3.08480  4.56688  4.08598  3.72706  3.11385  3.89948  4.40291  2.31625  3.49537  0.95832  3.15955  4.00856  4.34688  3.87909  3.68131  3.46504  3.38256  2.33667  4.96840  3.67646    125 l - - -
          2.68618  4.42225  2.77519  2.73123  3.46354  2.40513  3.72494  3.29354  2.67741  2.69355  4.24690  2.90347  2.73739  3.18146  2.89801  2.37887  2.77519  2.98518  4.58477  3.61503
          0.03351  3.80849  4.53084  0.61958  0.77255  0.48576  0.95510
    124   1.11016  4.16270  3.39961  3.18961  3.99045  2.98860  4.21894  3.10660  3.20424  2.99095  4.03114  3.35477  3.72192  3.55167  3.45828  2.51421  2.78721  2.77220  5.42410  4.21753    126 a - - -
          2.68618  4.42225  2.77519  2.73123  3.46354  2.40513  3.72494  3.29354  2.67741  2.69355  4.24690  2.90347  2.73739  3.18146  2.89801  2.37887  2.77519  2.98518  4.58477  3.61503
          0.03351  3.80849  4.53084  0.61958  0.77255  0.48576  0.95510
    125   1.93539  4.15018  3.26998  2.91525  3.99786  2.97676  3.98507  3.26999  2.91236  3.04104  3.91658  3.16985  3.03640  3.24596  3.24321  2.37817  1.82187  2.86937  5.37199  4.14072    127 t - - -
          2.68618  4.42225  2.77519  2.73123  3.46354  2.40513  3.72494  3.29354  2.67741  2.69355  4.24690  2.90347  2.73739  3.18146  2.89801  2.37887  2.77519  2.98518  4.58477  3.61503
          0.03351  3.80849  4.53084  0.61958  0.77255  0.48576  0.95510
    126   2.90000  4.99387  2.46528  1.12012  4.33252  3.23473  3.81796  3.77375  2.69060  3.40192  4.38035  2.90106  3.83675  3.03599  3.09158  2.88993  3.20428  3.46482  5.51632  4.24027    128 e - - -
          2.68618  4.42225  2.77519  2.73123  3.46354  2.40513  3.72494  3.29354  2.67741  2.69355  4.24690  2.90347  2.73739  3.18146  2.89801  2.37887  2.77519  2.98518  4.58477  3.61503
          0.03351  3.80849  4.53084  0.61958  0.77255  0.48576  0.95510
    127   2.38093  4.22537  3.37381  3.12460  3.91477  3.06630  4.14647  3.03421  3.06628  2.89990  3.95578  3.34326  3.76555  3.46471  3.32717  2.58165  1.28528  2.73604  5.35832  4.13184    129 t - - -
          2.68618  4.42225  2.77519  2.73123  3.46354  2.40513  3.72494  3.29354  2.67741  2.69355  4.24690  2.90347  2.73739  3.18146  2.89801  2.37887  2.77519  2.98518  4.58477  3.61503
          0.03351  3.80849  4.53084  0.61958  0.77255  0.48576  0.95510
    128   2.48107  4.55656  2.63274  2.46466  4.15075  3.06647  3.80721  3.70223  2.68512  3.34262  4.20771  1.73340  3.71525  3.02820  3.07512  2.20754  2.86723  3.27268  5.46427  4.09298    130 n - - -
          2.68618  4.42225  2.77519  2.73123  3.46354  2.40513  3.72494  3.29354  2.67741  2.69355  4.24690  2.90347  2.73739  3.18146  2.89801  2.37887  2.77519  2.98518  4.58477  3.61503
          0.03351  3.80849  4.53084  0.61958  0.77255  0.48576  0.95510
    129   3.08409  4.55876  4.19549  3.77141  2.91326  4.04428  4.38448  2.22334  3.56646  1.02691  3.04295  4.04975  4.42365  3.88806  3.76477  3.49135  3.36019  2.26012  4.88644  3.54313    131 l - - -
          2.68618  4.42225  2.77519  2.73123  3.46354  2.40513  3.72494  3.29354  2.67741  2.69355  4.24690  2.90347  2.73739  3.18146  2.89801  2.37887  2.77519  2.98518  4.58477  3.61503
          0.03351  3.80849  4.53084  0.61958  0.77255  0.48576  0.95510
    130   3.09335  4.54195  4.33440  3.80831  3.03648  4.19275  4.49082  2.14402  3.58890  1.09380  2.50784  4.12084  4.48009  3.88287  3.79406  3.54944  3.33642  2.20761  5.02251  3.83172    132 l - - -
          2.68618  4.42225  2.77519  2.73123  3.46354  2.40513  3.72494  3.29354  2.67741  2.69355  4.24690  2.90347  2.73739  3.18146  2.89801  2.37887  2.77519  2.98518  4.58477  3.61503
          0.03351  3.80849  4.53084  0.61958  0.77255  0.48576  0.95510
    131   2.91565  4.87393  3.08723  2.72259  4.24569  3.41046  3.72751  3.67128  1.12956  3.25113  4.21742  3.14938  3.91650  2.92366  2.42484  2.96267  3.17444  3.38317  5.32781  4.13187    133 k - - -
          2.68618  4.42225  2.77519  2.73123  3.46354  2.40513  3.72494  3.29354  2.67741  2.69355  4.24690  2.90347  2.73739  3.18146  2.89801  2.37887  2.77519  2.98518  4.58477  3.61503
          0.03351  3.80849  4.53084  0.61958  0.77255  0.48576  0.95510
    132   2.84197  5.32462  1.68996  1.55243  4.61140  3.15435  3.68535  4.10038  2.67679  3.64102  4.50299  2.63545  3.76512  2.85618  3.24117  2.74561  3.12876  3.70204  5.80411  4.33606    134 e - - -
          2.68618  4.42225  2.77519  2.73123  3.46354  2.40513  3.72494  3.29354  2.67741  2.69355  4.24690  2.90347  2.73739  3.18146  2.89801  2.37887  2.77519  2.98518  4.58477  3.61503
          0.03351  3.80849  4.53084  0.61958  0.77255  0.48576  0.95510
    133   2.78183  5.07850  2.47936  1.86964  4.34620  3.28868  3.57775  3.81520  2.33413  3.34681  4.20744  2.79536  3.80552  2.01244  2.71590  2.74581  3.03054  3.46880  5.50806  4.14648    135 e - - -
          2.68618  4.42225  2.77519  2.73123  3.46354  2.40513  3.72494  3.29354  2.67741  2.69355  4.24690  2.90347  2.73739  3.18146  2.89801  2.37887  2.77519  2.98518  4.58477  3.61503
          0.03351  3.80849  4.53084  0.61958  0.77255  0.48576  0.95510
    134   3.08480  4.56688  4.08598  3.72706  3.11385  3.89948  4.40291  2.31625  3.49537  0.95832  3.15955  4.00856  4.34688  3.87909  3.68131  3.46504  3.38256  2.33667  4.96840  3.67646    136 l - - -
          2.68618  4.42225  2.77519  2.73123  3.46354  2.40513  3.72494  3.29354  2.67741  2.69355  4.24690  2.90347  2.73739  3.18146  2.89801  2.37887  2.77519  2.98518  4.58477  3.61503
          0.03351  3.80849  4.53084  0.61958  0.77255  0.48576  0.95510
    135   2.68391  4.72598  2.82426  1.79134  3.86153  3.38437  3.71117  3.09446  2.49317  2.49814  3.80935  2.98656  3.85924  2.91007  2.87396  2.75336  2.94258  2.79596  5.25893  3.92058    137 e - - -
          2.68618  4.42225  2.77519  2.73123  3.46354  2.40513  3.72494  3.29354  2.67741  2.69355  4.24690  2.90347  2.73739  3.18146  2.89801  2.37887  2.77519  2.98518  4.58477  3.61503
          0.03351  3.80849  4.53084  0.61958  0.77255  0.48576  0.95510
    136   2.90389  4.98608  3.23041  2.67235  4.37927  3.52165  3.56997  3.75594  1.38673  3.25513  4.13859  3.09156  3.92798  2.71999  1.90299  2.91869  3.09933  3.44748  5.34254  4.14212    138 k - - -
          2.68618  4.42225  2.77519  2.73123  3.46354  2.40513  3.72494  3.29354  2.67741  2.69355  4.24690  2.90347  2.73739  3.18146  2.89801  2.37887  2.77519  2.98518  4.58477  3.61503
          0.03351  3.80849  4.53084  0.61958  0.77255  0.48576  0.95510
    137   2.75791  4.31976  4.03543  3.69804  3.50492  3.65608  4.51130  2.05874  3.56477  2.20418  3.48133  3.89770  4.22120  3.92986  3.78315  3.15675  3.12170  1.10990  5.27803  4.00499    139 v - - -
          2.68618  4.42225  2.77519  2.73123  3.46354  2.40513  3.72494  3.29354  2.67741  2.69355  4.24690  2.90347  2.73739  3.18146  2.89801  2.37887  2.77519  2.98518  4.58477  3.61503
          0.03351  3.80849  4.53084  0.61958  0.77255  0.48576  0.95510
    138   2.67273  4.66477  2.67742  2.55718  4.01847  3.14285  3.87342  3.71644  2.77253  3.37107  4.32783  1.27667  3.79226  3.14728  3.12396  2.74316  3.05323  3.34514  5.33198  3.97234    140 n - - -
          2.68618  4.42225  2.77519  2.73123  3.46354  2.40513  3.72494  3.29354  2.67741  2.69355  4.24690  2.90347  2.73739  3.18146  2.89801  2.37887  2.77519  2.98518  4.58477  3.61503
          0.03351  3.80849  4.53084  0.61958  0.77255  0.48576  0.95510
    139   2.93578  4.77660  3.42016  2.94659  4.11499  3.43418  3.78233  3.65346  2.21807  3.18117  4.18442  3.31051  3.94113  3.00706  1.08096  3.02386  3.20694  3.38053  5.22484  4.05765    141 r - - -
          2.68618  4.42225  2.77519  2.73123  3.46354  2.40513  3.72494  3.29354  2.67741  2.69355  4.24690  2.90347  2.73739  3.18146  2.89801  2.37887  2.77519  2.98518  4.58477  3.61503
          0.03351  3.80849  4.53084  0.61958  0.77255  0.48576  0.95510
    140   2.85372  4.88846  3.24565  2.69684  4.16069  3.50505  3.59102  3.61511  1.98010  3.06264  4.04164  3.10851  3.92312  2.53626  1.50769  2.89329  3.06602  3.33094  5.26167  4.01813    142 r - - -
          2.68618  4.42225  2.77519  2.73123  3.46354  2.40513  3.72494  3.29354  2.67741  2.69355  4.24690  2.90347  2.73739  3.18146  2.89801  2.37887  2.77519  2.98518  4.58477  3.61503
          0.03351  3.80849  4.53084  0.61958  0.77255  0.48576  0.95510
    141   2.58940  4.36950  3.24989  3.14202  4.28236  0.83506  4.26487  3.86765  3.31441  3.52956  4.50593  3.41456  3.75857  3.64389  3.55616  2.75974  3.06572  3.40847  5.39306  4.38260    143 g - - -
          2.68618  4.42225  2.77519  2.73123  3.46354  2.40513  3.72494  3.29354  2.67741  2.69355  4.24690  2.90347  2.73739  3.18146  2.89801  2.37887  2.77519  2.98518  4.58477  3.61503
          0.03351  3.80849  4.53084  0.61958  0.77255  0.48576  0.95510
    142   2.96279  4.36959  4.42823  3.95047  3.37162  4.15005  4.70152  1.28653  3.80264  1.89693  3.22557  4.20409  4.52161  4.10712  4.02392  3.54010  3.24391  1.57512  5.30682  4.08038    144 i - - -
          2.68618  4.42225  2.77519  2.73123  3.46354  2.40513  3.72494  3.29354  2.67741  2.69355  4.24690  2.90347  2.73739  3.18146  2.89801  2.37887  2.77519  2.98518  4.58477  3.61503
          0.03351  3.80849  4.53084  0.61958  0.77255  0.48576  0.95510
    143   3.08480  4.56688  4.08598  3.72706  3.11385  3.89948  4.40291  2.31625  3.49537  0.95832  3.15955  4.00856  4.34688  3.87909  3.68131  3.46504  3.38256  2.33667  4.96840  3.67646    145 l - - -
          2.68618  4.42225  2.77519  2.73123  3.46354  2.40513  3.72494  3.29354  2.67741  2.69355  4.24690  2.90347  2.73739  3.18146  2.89801  2.37887  2.77519  2.98518  4.58477  3.61503
          0.03351  3.80849  4.53084  0.61958  0.77255  0.48576  0.95510
    144   2.38093  4.22537  3.37381  3.12460  3.91477  3.06630  4.14647  3.03421  3.06628  2.89990  3.95578  3.34326  3.76555  3.46471  3.32717  2.58165  1.28528  2.73604  5.35832  4.13184    146 t - - -
          2.68618  4.42225  2.77519  2.73123  3.46354  2.40513  3.72494  3.29354  2.67741  2.69355  4.24690  2.90347  2.73739  3.18146  2.89801  2.37887  2.77519  2.98518  4.58477  3.61503
          0.03351  3.80849  4.53084  0.61958  0.77255  0.48576  0.95510
    145   2.98139  4.41985  4.24177  3.85634  3.33263  3.99492  4.59733  1.16098  3.68311  1.93354  3.27975  4.11072  4.43361  4.03891  3.88709  3.48525  3.28228  1.84861  5.20914  3.94087    147 i - - -
          2.68618  4.42225  2.77519  2.73123  3.46354  2.40513  3.72494  3.29354  2.67741  2.69355  4.24690  2.90347  2.73739  3.18146  2.89801  2.37887  2.77519  2.98518  4.58477  3.61503
          0.03351  3.80849  4.53084  0.61958  0.77255  0.48576  0.95510
    146   2.67273  4.66477  2.67742  2.55718  4.01847  3.14285  3.87342  3.71644  2.77253  3.37107  4.32783  1.27667  3.79226  3.14728  3.12396  2.74316  3.05323  3.34514  5.33198  3.97234    148 n - - -
          2.68618  4.42225  2.77519  2.73123  3.46354  2.40513  3.72494  3.29354  2.67741  2.69355  4.24690  2.90347  2.73739  3.18146  2.89801  2.37887  2.77519  2.98518  4.58477  3.61503
          0.03351  3.80849  4.53084  0.61958  0.77255  0.48576  0.95510
    147   2.28603  4.20478  3.15321  2.96748  4.01325  2.93596  4.07840  3.52787  3.03685  3.25363  4.18614  3.20160  3.66980  3.39154  3.32386  1.19183  2.76164  3.07707  5.39122  4.09679    149 s - - -
          2.68618  4.42225  2.77519  2.73123  3.46354  2.40513  3.72494  3.29354  2.67741  2.69355  4.24690  2.90347  2.73739  3.18146  2.89801  2.37887  2.77519  2.98518  4.58477  3.61503
          0.03351  3.80849  4.53084  0.61958  0.77255  0.48576  0.95510
    148   2.83295  4.81392  2.86381  2.61921  3.97350  3.32536  3.77638  3.59591  2.44487  3.10449  4.13579  3.07775  3.87895  1.35251  2.72964  2.88418  3.13075  3.33008  5.25774  3.94771    150 q - - -
          2.68618  4.42225  2.77519  2.73123  3.46354  2.40513  3.72494  3.29354  2.67741  2.69355  4.24690  2.90347  2.73739  3.18146  2.89801  2.37887  2.77519  2.98518  4.58477  3.61503
          0.03351  3.80849  4.53084  0.61958  0.77255  0.48576  0.95510
    149   2.67130  4.43768  3.27184  3.10282  4.10087  3.12888  4.18444  3.63111  3.15487  3.26443  4.31258  3.41525  0.95567  3.54568  3.40648  2.83713  3.10818  3.28366  5.30372  4.22115    151 p - - -
          2.68618  4.42225  2.77519  2.73123  3.46354  2.40513  3.72494  3.29354  2.67741  2.69355  4.24690  2.90347  2.73739  3.18146  2.89801  2.37887  2.77519  2.98518  4.58477  3.61503
          0.03351  3.80849  4.53084  0.61958  0.77255  0.48576  0.95510
    150   2.56778  4.62843  2.60137  2.47038  4.04945  3.10148  3.81435  3.69106  2.69316  3.35410  4.26527  1.50456  3.75355  3.05957  3.06347  2.56370  2.95063  3.29354  5.39494  3.98668    152 n - - -
          2.68618  4.42225  2.77519  2.73123  3.46354  2.40513  3.72494  3.29354  2.67741  2.69355  4.24690  2.90347  2.73739  3.18146  2.89801  2.37887  2.77519  2.98518  4.58477  3.61503
          0.03351  3.80849  4.53084  0.61958  0.77255  0.48576  0.95510
    151   2.95801  4.39981  4.29698  3.87609  3.32240  4.04946  4.61905  1.22046  3.69850  1.89584  3.23974  4.12609  4.46552  4.04275  3.91109  3.47872  3.25448  1.77266  5.23434  3.96312    153 i - - -
          2.68618  4.42225  2.77519  2.73123  3.46354  2.40513  3.72494  3.29354  2.67741  2.69355  4.24690  2.90347  2.73739  3.18146  2.89801  2.37887  2.77519  2.98518  4.58477  3.61503
          0.03351  3.80849  4.53084  0.61958  0.77255  0.48576  0.95510
    152   2.67273  4.66477  2.67742  2.55718  4.01847  3.14285  3.87342  3.71644  2.77253  3.37107  4.32783  1.27667  3.79226  3.14728  3.12396  2.74316  3.05323  3.34514  5.33198  3.97234    154 n - - -
          2.68618  4.42225  2.77519  2.73123  3.46354  2.40513  3.72494  3.29354  2.67741  2.69355  4.24690  2.90347  2.73739  3.18146  2.89801  2.37887  2.77519  2.98518  4.58477  3.61503
          0.03351  3.80849  4.53084  0.61958  0.77255  0.48576  0.95510
    153   2.58940  4.36950  3.24989  3.14202  4.28236  0.83506  4.26487  3.86765  3.31441  3.52956  4.50593  3.41456  3.75857  3.64389  3.55616  2.75974  3.06572  3.40847  5.39306  4.38260    155 g - - -
          2.68618  4.42225  2.77519  2.73123  3.46354  2.40513  3.72494  3.29354  2.67741  2.69355  4.24690  2.90347  2.73739  3.18146  2.89801  2.37887  2.77519  2.98518  4.58477  3.61503
          0.03351  3.80849  4.53084  0.61958  0.77255  0.48576  0.95510
    154   2.91565  4.87393  3.08723  2.72259  4.24569  3.41046  3.72751  3.67128  1.12956  3.25113  4.21742  3.14938  3.91650  2.92366  2.42484  2.96267  3.17444  3.38317  5.32781  4.13187    156 k - - -
          2.68618  4.42225  2.77519  2.73123  3.46354  2.40513  3.72494  3.29354  2.67741  2.69355  4.24690  2.90347  2.73739  3.18146  2.89801  2.37887  2.77519  2.98518  4.58477  3.61503
          0.03351  3.80849  4.53084  0.61958  0.77255  0.48576  0.95510
    155   2.30355  4.27665  3.05816  2.84351  4.02331  3.00527  3.99926  3.38120  2.88674  3.10100  4.06311  3.14448  1.60103  3.27019  3.19471  2.47763  2.73043  2.99859  5.41069  4.12980    157 p - - -
          2.68618  4.42225  2.77519  2.73123  3.46354  2.40513  3.72494  3.29354  2.67741  2.69355  4.24690  2.90347  2.73739  3.18146  2.89801  2.37887  2.77519  2.98518  4.58477  3.61503
          0.03351  3.80849  4.53084  0.61958  0.77255  0.48576  0.95510
    156   2.28603  4.20478  3.15321  2.96748  4.01325  2.93596  4.07840  3.52787  3.03685  3.25363  4.18614  3.20160  3.66980  3.39154  3.32386  1.19183  2.76164  3.07707  5.39122  4.09679    158 s - - -
          2.68618  4.42225  2.77519  2.73123  3.46354  2.40513  3.72494  3.29354  2.67741  2.69355  4.24690  2.90347  2.73739  3.18146  2.89801  2.37887  2.77519  2.98518  4.58477  3.61503
          0.03351  3.80849  4.53084  0.61958  0.77255  0.48576  0.95510
    157   2.13030  4.11890  3.26082  2.95676  4.06004  2.85816  4.03171  3.36440  2.96689  3.13216  3.99665  3.17660  3.63443  3.30207  3.27955  2.02314  1.68072  2.92460  5.42664  4.19721    159 t - - -
          2.68618  4.42225  2.77519  2.73123  3.46354  2.40513  3.72494  3.29354  2.67741  2.69355  4.24690  2.90347  2.73739  3.18146  2.89801  2.37887  2.77519  2.98518  4.58477  3.61503
          0.03351  3.80849  4.53084  0.61958  0.77255  0.48576  0.95510
    158   2.92320  5.03748  1.01438  2.30014  4.40654  3.16427  3.87844  3.98066  2.95108  3.60112  4.57926  2.85266  3.81273  3.11855  3.45739  2.89386  3.26095  3.62719  5.58748  4.29188    160 d - - -
          2.68618  4.42225  2.77519  2.73123  3.46354  2.40513  3.72494  3.29354  2.67741  2.69355  4.24690  2.90347  2.73739  3.18146  2.89801  2.37887  2.77519  2.98518  4.58477  3.61503
          0.03351  3.80849  4.53084  0.61958  0.77255  0.48576  0.95510
    159   2.42236  4.35069  3.14580  2.95468  4.03728  3.06372  4.08164  3.46681  3.00413  3.14516  4.15821  3.26053  1.26175  3.39108  3.28860  2.64265  2.92332  3.10779  5.35546  4.15558    161 p - - -
          2.68618  4.42225  2.77519  2.73123  3.46354  2.40513  3.72494  3.29354  2.67741  2.69355  4.24690  2.90347  2.73739  3.18146  2.89801  2.37887  2.77519  2.98518  4.58477  3.61503
          0.03351  3.80849  4.53084  0.61958  0.77255  0.48576  0.95510
    160   2.97458  4.38427  4.41589  3.93886  3.34118  4.15458  4.68076  1.26831  3.77580  1.85679  3.20757  4.19658  4.52181  4.08883  3.99510  3.54388  3.25403  1.64789  5.27950  4.04326    162 i - - -
          2.68618  4.42225  2.77519  2.73123  3.46354  2.40513  3.72494  3.29354  2.67741  2.69355  4.24690  2.90347  2.73739  3.18146  2.89801  2.37887  2.77519  2.98518  4.58477  3.61503
          0.03351  3.80849  4.53084  0.61958  0.77255  0.48576  0.95510
    161   2.77117  4.31991  4.08123  3.70738  3.38620  3.72672  4.49805  2.00955  3.57653  2.13628  3.41720  3.91668  4.26150  3.92372  3.80439  3.18654  3.11960  1.15734  5.23567  3.93527    163 v - - -
          2.68618  4.42225  2.77519  2.73123  3.46354  2.40513  3.72494  3.29354  2.67741  2.69355  4.24690  2.90347  2.73739  3.18146  2.89801  2.37887  2.77519  2.98518  4.58477  3.61503
          0.03351  3.80849  4.53084  0.61958  0.77255  0.48576  0.95510
    162   2.58940  4.36950  3.24989  3.14202  4.28236  0.83506  4.26487  3.86765  3.31441  3.52956  4.50593  3.41456  3.75857  3.64389  3.55616  2.75974  3.06572  3.40847  5.39306  4.38260    164 g - - -
          2.68618  4.42225  2.77519  2.73123  3.46354  2.40513  3.72494  3.29354  2.67741  2.69355  4.24690  2.90347  2.73739  3.18146  2.89801  2.37887  2.77519  2.98518  4.58477  3.61503
          0.03351  3.80849  4.53084  0.61958  0.77255  0.48576  0.95510
    163   3.23372  4.63043  3.99614  3.68742  2.60699  3.66075  3.82603  3.25586  3.41148  2.66120  3.89250  3.84970  4.17352  3.80257  3.55068  3.43793  3.53121  3.14443  1.02494  2.61267    165 w - - -
          2.68618  4.42225  2.77519  2.73123  3.46354  2.40513  3.72494  3.29354  2.67741  2.69355  4.24690  2.90347  2.73739  3.18146  2.89801  2.37887  2.77519  2.98518  4.58477  3.61503
          0.03351  3.80849  4.53084  0.61958  0.77255  0.48576  0.95510
    164   2.58940  4.36950  3.24989  3.14202  4.28236  0.83506  4.26487  3.86765  3.31441  3.52956  4.50593  3.41456  3.75857  3.64389  3.55616  2.75974  3.06572  3.40847  5.39306  4.38260    166 g - - -
          2.68618  4.42225  2.77519  2.73123  3.46354  2.40513  3.72494  3.29354  2.67741  2.69355  4.24690  2.90347  2.73739  3.18146  2.89801  2.37887  2.77519  2.98518  4.58477  3.61503
          0.03351  3.80849  4.53084  0.61958  0.77255  0.48576  0.95510
    165   2.67130  4.43768  3.27184  3.10282  4.10087  3.12888  4.18444  3.63111  3.15487  3.26443  4.31258  3.41525  0.95567  3.54568  3.40648  2.83713  3.10818  3.28366  5.30372  4.22115    167 p - - -
          2.68618  4.42225  2.77519  2.73123  3.46354  2.40513  3.72494  3.29354  2.67741  2.69355  4.24690  2.90347  2.73739  3.18146  2.89801  2.37887  2.77519  2.98518  4.58477  3.61503
          0.03351  3.80849  4.53084  0.61958  0.77255  0.48576  0.95510
    166   2.16170  4.30801  2.92978  2.58224  4.11987  2.87938  3.88085  3.51713  2.78108  3.18717  4.02942  3.02346  3.41061  3.10688  3.15663  1.61913  2.72139  3.08007  5.43792  4.16705    168 s - - -
          2.68618  4.42225  2.77519  2.73123  3.46354  2.40513  3.72494  3.29354  2.67741  2.69355  4.24690  2.90347  2.73739  3.18146  2.89801  2.37887  2.77519  2.98518  4.58477  3.61503
          0.03351  3.80849  4.53084  0.61958  0.77255  0.48576  0.95510
    167   2.58940  4.36950  3.24989  3.14202  4.28236  0.83506  4.26487  3.86765  3.31441  3.52956  4.50593  3.41456  3.75857  3.64389  3.55616  2.75974  3.06572  3.40847  5.39306  4.38260    169 g - - -
          2.68618  4.42225  2.77519  2.73123  3.46354  2.40513  3.72494  3.29354  2.67741  2.69355  4.24690  2.90347  2.73739  3.18146  2.89801  2.37887  2.77519  2.98518  4.58477  3.61503
          0.03351  3.80849  4.53084  0.61958  0.77255  0.48576  0.95510
    168   2.58940  4.36950  3.24989  3.14202  4.28236  0.83506  4.26487  3.86765  3.31441  3.52956  4.50593  3.41456  3.75857  3.64389  3.55616  2.75974  3.06572  3.40847  5.39306  4.38260    170 g - - -
          2.68618  4.42225  2.77519  2.73123  3.46354  2.40513  3.72494  3.29354  2.67741  2.69355  4.24690  2.90347  2.73739  3.18146  2.89801  2.37887  2.77519  2.98518  4.58477  3.61503
          0.03351  3.80849  4.53084  0.61958  0.77255  0.48576  0.95510
    169   3.15739  4.67229  3.74489  3.46357  2.29974  3.75645  3.59293  3.17577  3.32293  2.64590  3.85789  3.64657  4.23246  3.64435  3.51922  3.30000  3.44415  3.04350  3.94059  1.07926    171 y - - -
          2.68618  4.42225  2.77519  2.73123  3.46354  2.40513  3.72494  3.29354  2.67741  2.69355  4.24690  2.90347  2.73739  3.18146  2.89801  2.37887  2.77519  2.98518  4.58477  3.61503
          0.03351  3.80849  4.53084  0.61958  0.77255  0.48576  0.95510
    170   2.75791  4.31976  4.03543  3.69804  3.50492  3.65608  4.51130  2.05874  3.56477  2.20418  3.48133  3.89770  4.22120  3.92986  3.78315  3.15675  3.12170  1.10990  5.27803  4.00499    172 v - - -
          2.68618  4.42225  2.77519  2.73123  3.46354  2.40513  3.72494  3.29354  2.67741  2.69355  4.24690  2.90347  2.73739  3.18146  2.89801  2.37887  2.77519  2.98518  4.58477  3.61503
          0.03351  3.80849  4.53084  0.61958  0.77255  0.48576  0.95510
    171   3.17901  4.60017  4.15045  3.85402  1.12265  3.88129  3.85249  2.71199  3.76294  2.09758  3.45260  3.94790  4.34234  3.94899  3.89846  3.45143  3.48064  2.69772  4.12292  2.49893    173 f - - -
          2.68618  4.42225  2.77519  2.73123  3.46354  2.40513  3.72494  3.29354  2.67741  2.69355  4.24690  2.90347  2.73739  3.18146  2.89801  2.37887  2.77519  2.98518  4.58477  3.61503
          0.03351  3.80849  4.53084  0.61958  0.77255  0.48576  0.95510
    172   2.83295  4.81392  2.86381  2.61921  3.97350  3.32536  3.77638  3.59591  2.44487  3.10449  4.13579  3.07775  3.87895  1.35251  2.72964  2.88418  3.13075  3.33008  5.25774  3.94771    174 q - - -
          2.68618  4.42225  2.77519  2.73123  3.46354  2.40513  3.72494  3.29354  2.67741  2.69355  4.24690  2.90347  2.73739  3.18146  2.89801  2.37887  2.77519  2.98518  4.58477  3.61503
          0.03351  3.80849  4.53084  0.61958  0.77255  0.48576  0.95510
    173   2.91565  4.87393  3.08723  2.72259  4.24569  3.41046  3.72751  3.67128  1.12956  3.25113  4.21742  3.14938  3.91650  2.92366  2.42484  2.96267  3.17444  3.38317  5.32781  4.13187    175 k - - -
          2.68600  4.42227  2.77521  2.73125  3.46355  2.40514  3.72496  3.29356  2.67742  2.69356  4.24691  2.90348  2.73741  3.18148  2.89799  2.37888  2.77521  2.98516  4.58478  3.61505
          0.16580  1.95183  4.53084  0.40182  1.10595  0.48576  0.95510
    174   1.90058  4.35700  3.24416  2.79880  3.39045  3.36309  3.75656  2.94073  2.70196  2.64242  3.58776  3.18548  3.85195  3.08962  2.94001  2.70255  2.82282  2.69656  4.86817  2.73641    191 a - - -
          2.68618  4.42225  2.77519  2.73123  3.46354  2.40513  3.72494  3.29354  2.67741  2.69355  4.24690  2.90347  2.73739  3.18146  2.89801  2.37887  2.77519  2.98518  4.58477  3.61503
          0.14911  3.80849  2.15123  0.61958  0.77255  0.48576  0.95510
    175   2.97044  4.55305  3.64683  3.28476  2.30848  3.71651  3.54289  2.90578  3.10216  2.32911  3.61439  3.51250  4.15397  3.45538  3.33119  3.13598  3.24020  2.78336  3.96054  1.50652    192 y - - -
          2.68618  4.42225  2.77519  2.73123  3.46354  2.40513  3.72494  3.29354  2.67741  2.69355  4.24690  2.90347  2.73739  3.18146  2.89801  2.37887  2.77519  2.98518  4.58477  3.61503
          0.03754  3.69692  4.41927  0.61958  0.77255  0.43520  1.04167
    176   3.08480  4.56688  4.08598  3.72706  3.11385  3.89948  4.40291  2.31625  3.49537  0.95832  3.15955  4.00856  4.34688  3.87909  3.68131  3.46504  3.38256  2.33667  4.96840  3.67646    193 l - - -
          2.68618  4.42225  2.77519  2.73123  3.46354  2.40513  3.72494  3.29354  2.67741  2.69355  4.24690  2.90347  2.73739  3.18146  2.89801  2.37887  2.77519  2.98518  4.58477  3.61503
          0.03351  3.80849  4.53084  0.61958  0.77255  0.48576  0.95510
    177   2.83446  5.11788  2.20663  1.28803  4.43326  3.19281  3.72627  3.88029  2.64432  3.48989  4.39104  2.74578  3.79324  2.91525  3.11824  2.78508  3.12722  3.52860  5.63862  4.25743    194 e - - -
          2.68618  4.42225  2.77519  2.73123  3.46354  2.40513  3.72494  3.29354  2.67741  2.69355  4.24690  2.90347  2.73739  3.18146  2.89801  2.37887  2.77519  2.98518  4.58477  3.61503
          0.03351  3.80849  4.53084  0.61958  0.77255  0.48576  0.95510
    178   3.15050  4.58356  4.21560  3.84959  1.31103  4.00486  3.83699  2.56723  3.71964  1.89505  3.30873  3.94774  4.40432  3.90386  3.87291  3.44583  3.42881  2.56853  4.10826  2.47893    195 f - - -
          2.68618  4.42225  2.77519  2.73123  3.46354  2.40513  3.72494  3.29354  2.67741  2.69355  4.24690  2.90347  2.73739  3.18146  2.89801  2.37887  2.77519  2.98518  4.58477  3.61503
          0.03351  3.80849  4.53084  0.61958  0.77255  0.48576  0.95510
    179   3.17901  4.60017  4.15045  3.85402  1.12265  3.88129  3.85249  2.71199  3.76294  2.09758  3.45260  3.94790  4.34234  3.94899  3.89846  3.45143  3.48064  2.69772  4.12292  2.49893    196 f - - -
          2.68618  4.42225  2.77519  2.73123  3.46354  2.40513  3.72494  3.29354  2.67741  2.69355  4.24690  2.90347  2.73739  3.18146  2.89801  2.37887  2.77519  2.98518  4.58477  3.61503
          0.03351  3.80849  4.53084  0.61958  0.77255  0.48576  0.95510
    180   2.15949  3.72412  3.62624  3.23597  3.87698  3.00703  4.15060  2.89633  3.11264  2.84354  3.82306  3.36025  3.70960  3.46455  3.38025  2.44486  1.51057  2.57695  5.34987  4.13316    197 t - - -
          2.68618  4.42225  2.77519  2.73123  3.46354  2.40513  3.72494  3.29354  2.67741  2.69355  4.24690  2.90347  2.73739  3.18146  2.89801  2.37887  2.77519  2.98518  4.58477  3.61503
          0.03351  3.80849  4.53084  0.61958  0.77255  0.48576  0.95510
    181   2.23488  4.15868  3.23451  2.98399  3.94810  2.93928  4.05084  3.35838  2.99192  3.12198  4.05500  3.19955  3.66220  3.35050  3.28598  1.33589  2.70133  2.80453  5.37077  4.05968    198 s - - -
          2.68618  4.42225  2.77519  2.73123  3.46354  2.40513  3.72494  3.29354  2.67741  2.69355  4.24690  2.90347  2.73739  3.18146  2.89801  2.37887  2.77519  2.98518  4.58477  3.61503
          0.03351  3.80849  4.53084  0.61958  0.77255  0.48576  0.95510
    182   2.31373  4.00027  3.21168  2.73235  3.91854  3.14182  3.78625  3.31291  2.58113  2.98271  3.83390  3.02411  3.71545  3.00737  2.55480  1.80321  2.71761  2.94845  5.24134  3.97829    199 s - - -
          2.68618  4.42225  2.77519  2.73123  3.46354  2.40513  3.72494  3.29354  2.67741  2.69355  4.24690  2.90347  2.73739  3.18146  2.89801  2.37887  2.77519  2.98518  4.58477  3.61503
          0.03351  3.80849  4.53084  0.61958  0.77255  0.48576  0.95510
    183   2.81921  4.99097  2.39833  1.24393  4.39037  3.01438  3.76688  3.83417  2.64136  3.45433  4.36727  2.82971  3.80283  2.96713  3.06586  2.80267  3.12542  3.48439  5.57083  4.25396    200 e - - -
          2.68618  4.42225  2.77519  2.73123  3.46354  2.40513  3.72494  3.29354  2.67741  2.69355  4.24690  2.90347  2.73739  3.18146  2.89801  2.37887  2.77519  2.98518  4.58477  3.61503
          0.03351  3.80849  4.53084  0.61958  0.77255  0.48576  0.95510
    184   2.54376  4.31018  3.30491  2.84438  3.52612  3.42895  3.82568  2.04396  2.74286  2.53692  3.49307  2.90881  3.88966  3.03622  3.06765  2.75431  2.55968  2.46734  4.98936  3.73289    201 i - - -
          2.68618  4.42225  2.77519  2.73123  3.46354  2.40513  3.72494  3.29354  2.67741  2.69355  4.24690  2.90347  2.73739  3.18146  2.89801  2.37887  2.77519  2.98518  4.58477  3.61503
          0.03351  3.80849  4.53084  0.61958  0.77255  0.48576  0.95510
    185   2.60474  4.27787  4.08992  3.65879  3.52317  3.74335  4.49483  1.90931  3.52198  2.17024  3.40963  3.88510  4.25667  3.86874  3.77027  3.15121  3.06106  1.23719  5.31993  4.07166    202 v - - -
          2.68618  4.42225  2.77519  2.73123  3.46354  2.40513  3.72494  3.29354  2.67741  2.69355  4.24690  2.90347  2.73739  3.18146  2.89801  2.37887  2.77519  2.98518  4.58477  3.61503
          0.03351  3.80849  4.53084  0.61958  0.77255  0.48576  0.95510
    186   2.53192  4.55528  2.87568  2.34166  3.93491  3.11549  3.69398  3.28710  2.45243  2.96461  3.82480  2.93992  3.77363  2.89623  2.86466  2.62139  2.03081  2.89278  5.24572  3.95717    203 t - - -
          2.68618  4.42225  2.77519  2.73123  3.46354  2.40513  3.72494  3.29354  2.67741  2.69355  4.24690  2.90347  2.73739  3.18146  2.89801  2.37887  2.77519  2.98518  4.58477  3.61503
          0.03351  3.80849  4.53084  0.61958  0.77255  0.48576  0.95510
    187   1.30136  4.18519  3.41846  3.13648  3.83082  3.07346  4.14192  2.88659  3.08691  2.66570  3.85119  3.34142  3.76808  3.45829  3.36016  2.54750  2.78254  2.60703  5.34073  4.07678    204 a - - -
          2.68618  4.42225  2.77519  2.73123  3.46354  2.40513  3.72494  3.29354  2.67741  2.69355  4.24690  2.90347  2.73739  3.18146  2.89801  2.37887  2.77519  2.98518  4.58477  3.61503
          0.03351  3.80849  4.53084  0.61958  0.77255  0.48576  0.95510
    188   3.08480  4.56688  4.08598  3.72706  3.11385  3.89948  4.40291  2.31625  3.49537  0.95832  3.15955  4.00856  4.34688  3.87909  3.68131  3.46504  3.38256  2.33667  4.96840  3.67646    205 l - - -
          2.68618  4.42225  2.77519  2.73123  3.46354  2.40513  3.72494  3.29354  2.67741  2.69355  4.24690  2.90347  2.73739  3.18146  2.89801  2.37887  2.77519  2.98518  4.58477  3.61503
          0.03351  3.80849  4.53084  0.61958  0.77255  0.48576  0.95510
    189   2.85860  4.45775  3.80405  3.41937  3.21808  3.69487  4.21191  2.42385  3.21344  1.15603  3.24940  3.72298  3.77659  3.62008  3.44223  3.16566  3.16554  2.38464  4.98032  3.69643    206 l - - -
          2.68618  4.42225  2.77519  2.73123  3.46354  2.40513  3.72494  3.29354  2.67741  2.69355  4.24690  2.90347  2.73739  3.18146  2.89801  2.37887  2.77519  2.98518  4.58477  3.61503
          0.03351  3.80849  4.53084  0.61958  0.77255  0.48576  0.95510
    190   2.81344  4.98891  2.93985  2.49494  4.31269  3.44372  3.40668  3.73000  1.56229  3.24363  4.09871  2.96856  3.86926  2.39493  2.31176  2.81252  2.93668  3.40575  5.36522  4.09925    207 k - - -
          2.68618  4.42225  2.77519  2.73123  3.46354  2.40513  3.72494  3.29354  2.67741  2.69355  4.24690  2.90347  2.73739  3.18146  2.89801  2.37887  2.77519  2.98518  4.58477  3.61503
          0.03351  3.80849  4.53084  0.61958  0.77255  0.48576  0.95510
    191   2.69908  4.30083  4.01653  3.67112  3.51504  3.64357  4.50051  2.04218  3.53932  2.20467  3.47210  3.86942  4.21094  3.90348  3.76506  3.11800  3.08893  1.14941  5.29760  4.02170    208 v - - -
          2.68618  4.42225  2.77519  2.73123  3.46354  2.40513  3.72494  3.29354  2.67741  2.69355  4.24690  2.90347  2.73739  3.18146  2.89801  2.37887  2.77519  2.98518  4.58477  3.61503
          0.03351  3.80849  4.53084  0.61958  0.77255  0.48576  0.95510
    192   3.08480  4.56688  4.08598  3.72706  3.11385  3.89948  4.40291  2.31625  3.49537  0.95832  3.15955  4.00856  4.34688  3.87909  3.68131  3.46504  3.38256  2.33667  4.96840  3.67646    209 l - - -
          2.68618  4.42225  2.77519  2.73123  3.46354  2.40513  3.72494  3.29354  2.67741  2.69355  4.24690  2.90347  2.73739  3.18146  2.89801  2.37887  2.77519  2.98518  4.58477  3.61503
          0.03351  3.80849  4.53084  0.61958  0.77255  0.48576  0.95510
    193   2.79473  4.82821  3.16588  2.66221  4.09634  3.46797  3.62637  3.44262  1.40880  3.04197  3.72990  3.09054  3.90453  2.79942  2.31932  2.84776  3.02622  3.17561  5.27201  4.01029    210 k - - -
          2.68618  4.42225  2.77519  2.73123  3.46354  2.40513  3.72494  3.29354  2.67741  2.69355  4.24690  2.90347  2.73739  3.18146  2.89801  2.37887  2.77519  2.98518  4.58477  3.61503
          0.04837  3.80849  3.68752  0.61958  0.77255  0.48576  0.95510
    194   2.90324  4.85973  3.07382  2.71268  4.22817  3.39897  3.72106  3.65299  1.15120  3.23633  4.20399  3.13989  3.90652  2.91849  2.42435  2.95156  3.16343  3.36590  5.31671  4.11890    211 k - - -
          2.68618  4.42225  2.77519  2.73123  3.46354  2.40513  3.72494  3.29354  2.67741  2.69355  4.24690  2.90347  2.73739  3.18146  2.89801  2.37887  2.77519  2.98518  4.58477  3.61503
          0.03400  3.79413  4.51647  0.61958  0.77255  0.49791  0.93599
    195   3.13774  4.65846  3.72407  3.44060  2.30262  3.74000  3.58802  3.15821  3.30037  2.63193  3.84202  3.62964  4.21664  3.62527  3.49939  3.28160  3.42459  3.02534  3.94273  1.10687    212 y - - -
          2.68618  4.42225  2.77519  2.73123  3.46354  2.40513  3.72494  3.29354  2.67741  2.69355  4.24690  2.90347  2.73739  3.18146  2.89801  2.37887  2.77519  2.98518  4.58477  3.61503
          0.03400  3.79413  4.51647  0.61958  0.77255  0.49791  0.93599
    196   2.81398  4.97656  2.39858  1.25769  4.37243  3.02385  3.76211  3.81364  2.63441  3.43795  4.35486  2.82836  3.79699  2.96404  3.05526  2.79951  3.12028  3.46744  5.55456  4.24138    213 e - - -
          2.68618  4.42225  2.77519  2.73123  3.46354  2.40513  3.72494  3.29354  2.67741  2.69355  4.24690  2.90347  2.73739  3.18146  2.89801  2.37887  2.77519  2.98518  4.58477  3.61503
          0.03400  3.79413  4.51647  0.61958  0.77255  0.49791  0.93599
    197   2.57274  4.34913  3.31232  2.88476  3.44407  3.41557  3.83934  2.78131  2.73036  1.74225  3.47236  3.25999  3.39679  3.05717  3.02904  2.69790  2.86271  2.59428  4.96101  3.67245    214 l - - -
          2.68618  4.42225  2.77519  2.73123  3.46354  2.40513  3.72494  3.29354  2.67741  2.69355  4.24690  2.90347  2.73739  3.18146  2.89801  2.37887  2.77519  2.98518  4.58477  3.61503
          0.03400  3.79413  4.51647  0.61958  0.77255  0.49791  0.93599
    198   2.92051  4.76119  3.40352  2.93381  4.09594  3.42089  3.77370  3.63390  2.21497  3.16429  4.16850  3.29855  3.92908  2.99967  1.10544  3.00962  3.19300  3.36174  5.21198  4.04230    215 r - - -
          2.68618  4.42225  2.77519  2.73123  3.46354  2.40513  3.72494  3.29354  2.67741  2.69355  4.24690  2.90347  2.73739  3.18146  2.89801  2.37887  2.77519  2.98518  4.58477  3.61503
          0.03400  3.79413  4.51647  0.61958  0.77255  0.47824  0.96724
    199   2.58016  4.23240  3.83038  3.47862  3.55000  3.46999  4.33213  2.17782  3.35548  2.37390  3.55099  3.67773  4.06774  3.72454  3.59790  2.79977  2.95863  1.26300  5.23694  3.93950    216 v - - -
          2.68618  4.42225  2.77519  2.73123  3.46354  2.40513  3.72494  3.29354  2.67741  2.69355  4.24690  2.90347  2.73739  3.18146  2.89801  2.37887  2.77519  2.98518  4.58477  3.61503
          0.03351  3.80849  4.53084  0.61958  0.77255  0.48576  0.95510
    200   2.58755  4.64161  2.62209  2.47704  4.13032  3.11363  3.82292  3.71875  2.69431  3.35654  4.26137  1.46617  3.46315  3.05759  3.06900  2.65285  2.96219  3.32154  5.42712  4.07083    217 n - - -
          2.68618  4.42225  2.77519  2.73123  3.46354  2.40513  3.72494  3.29354  2.67741  2.69355  4.24690  2.90347  2.73739  3.18146  2.89801  2.37887  2.77519  2.98518  4.58477  3.61503
          0.03351  3.80849  4.53084  0.61958  0.77255  0.48576  0.95510
    201   3.05904  4.58378  3.89716  3.48068  2.19600  3.89066  3.55106  2.77247  3.31961  2.39738  3.59793  3.64776  4.27976  3.58984  3.53921  3.24396  3.31212  2.77739  3.89249  1.34783    218 y - - -
          2.68618  4.42225  2.77519  2.73123  3.46354  2.40513  3.72494  3.29354  2.67741  2.69355  4.24690  2.90347  2.73739  3.18146  2.89801  2.37887  2.77519  2.98518  4.58477  3.61503
          0.03351  3.80849  4.53084  0.61958  0.77255  0.48576  0.95510
    202   2.74037  4.69432  2.99592  2.66325  3.28363  3.39814  1.85216  3.39185  2.46633  2.94096  3.92507  3.08934  3.90052  2.93548  2.76426  2.81383  3.02040  3.00224  4.77163  3.24723    219 h - - -
          2.68618  4.42225  2.77519  2.73123  3.46354  2.40513  3.72494  3.29354  2.67741  2.69355  4.24690  2.90347  2.73739  3.18146  2.89801  2.37887  2.77519  2.98518  4.58477  3.61503
          0.03351  3.80849  4.53084  0.61958  0.77255  0.48576  0.95510
    203   2.89304  3.97185  4.37815  3.86612  3.33968  4.05287  4.56858  1.29869  3.69710  1.88950  3.23196  4.10596  4.43631  4.00392  3.91585  3.42599  3.17245  1.74139  5.20012  3.95967    220 i - - -
          2.68618  4.42225  2.77519  2.73123  3.46354  2.40513  3.72494  3.29354  2.67741  2.69355  4.24690  2.90347  2.73739  3.18146  2.89801  2.37887  2.77519  2.98518  4.58477  3.61503
          0.03351  3.80849  4.53084  0.61958  0.77255  0.48576  0.95510
    204   2.80214  4.33332  4.11652  3.71616  3.42624  3.79779  4.50785  1.96880  3.55178  2.04099  3.37998  3.94198  4.30353  3.91680  3.78176  3.23664  3.13590  1.18859  5.25005  3.95811    221 v - - -
          2.68618  4.42225  2.77519  2.73123  3.46354  2.40513  3.72494  3.29354  2.67741  2.69355  4.24690  2.90347  2.73739  3.18146  2.89801  2.37887  2.77519  2.98518  4.58477  3.61503
          0.03351  3.80849  4.53084  0.61958  0.77255  0.48576  0.95510
    205   2.53860  4.24157  2.45193  2.38096  4.09052  3.18890  3.69751  3.54208  2.56190  3.18971  4.03583  1.87144  3.73890  2.88385  3.00544  2.58636  2.85124  3.17808  5.38314  4.02253    222 n - - -
          2.68618  4.42225  2.77519  2.73123  3.46354  2.40513  3.72494  3.29354  2.67741  2.69355  4.24690  2.90347  2.73739  3.18146  2.89801  2.37887  2.77519  2.98518  4.58477  3.61503
          0.03351  3.80849  4.53084  0.61958  0.77255  0.48576  0.95510
    206   2.75791  4.31976  4.03543  3.69804  3.50492  3.65608  4.51130  2.05874  3.56477  2.20418  3.48133  3.89770  4.22120  3.92986  3.78315  3.15675  3.12170  1.10990  5.27803  4.00499    223 v - - -
          2.68618  4.42225  2.77519  2.73123  3.46354  2.40513  3.72494  3.29354  2.67741  2.69355  4.24690  2.90347  2.73739  3.18146  2.89801  2.37887  2.77519  2.98518  4.58477  3.61503
          0.03351  3.80849  4.53084  0.61958  0.77255  0.48576  0.95510
    207   2.80918  4.98022  2.89144  2.48076  4.29118  3.42448  3.37454  3.73570  1.51092  3.25547  4.10939  2.89562  3.86466  2.61838  2.34197  2.72998  3.02544  3.40769  5.36393  4.08555    224 k - - -
          2.68618  4.42225  2.77519  2.73123  3.46354  2.40513  3.72494  3.29354  2.67741  2.69355  4.24690  2.90347  2.73739  3.18146  2.89801  2.37887  2.77519  2.98518  4.58477  3.61503
          0.03351  3.80849  4.53084  0.61958  0.77255  0.48576  0.95510
    208   2.51796  4.38274  2.90860  2.89984  4.25751  1.02728  4.13208  3.79595  3.14748  3.47604  4.40508  3.23390  3.73135  3.45224  3.45310  2.66441  2.97581  3.33620  5.43766  4.32039    235 g - - -
          2.68618  4.42225  2.77519  2.73123  3.46354  2.40513  3.72494  3.29354  2.67741  2.69355  4.24690  2.90347  2.73739  3.18146  2.89801  2.37887  2.77519  2.98518  4.58477  3.61503
          0.03351  3.80849  4.53084  0.61958  0.77255  0.48576  0.95510
    209   2.70495  5.01041  2.60179  2.13986  4.30604  3.33826  3.44875  3.73875  2.22002  3.27172  4.09161  2.83152  3.79063  2.08468  2.46925  2.68342  2.93431  3.38526  5.43672  4.09756    236 q - - -
          2.68618  4.42225  2.77519  2.73123  3.46354  2.40513  3.72494  3.29354  2.67741  2.69355  4.24690  2.90347  2.73739  3.18146  2.89801  2.37887  2.77519  2.98518  4.58477  3.61503
          0.03351  3.80849  4.53084  0.61958  0.77255  0.48576  0.95510
    210   2.65633  4.70415  2.60445  2.47424  4.06226  3.14860  3.81456  3.70248  2.63953  3.35419  4.28560  1.41032  3.78442  3.06135  3.03495  2.71178  3.02063  3.33117  5.37696  3.99624    237 n - - -
          2.68618  4.42225  2.77519  2.73123  3.46354  2.40513  3.72494  3.29354  2.67741  2.69355  4.24690  2.90347  2.73739  3.18146  2.89801  2.37887  2.77519  2.98518  4.58477  3.61503
          0.03351  3.80849  4.53084  0.61958  0.77255  0.48576  0.95510
    211   3.03433  4.41585  4.48061  3.95650  3.26040  4.26530  4.66858  1.32582  3.78547  1.66792  3.04706  4.23930  4.56313  4.07441  4.00057  3.62392  3.28776  1.73993  5.22258  4.01566    238 i - - -
          2.68618  4.42225  2.77519  2.73123  3.46354  2.40513  3.72494  3.29354  2.67741  2.69355  4.24690  2.90347  2.73739  3.18146  2.89801  2.37887  2.77519  2.98518  4.58477  3.61503
          0.03351  3.80849  4.53084  0.61958  0.77255  0.48576  0.95510
    212   2.38093  4.22537  3.37381  3.12460  3.91477  3.06630  4.14647  3.03421  3.06628  2.89990  3.95578  3.34326  3.76555  3.46471  3.32717  2.58165  1.28528  2.73604  5.35832  4.13184    239 t - - -
          2.68618  4.42225  2.77519  2.73123  3.46354  2.40513  3.72494  3.29354  2.67741  2.69355  4.24690  2.90347  2.73739  3.18146  2.89801  2.37887  2.77519  2.98518  4.58477  3.61503
          0.03351  3.80849  4.53084  0.61958  0.77255  0.48576  0.95510
    213   2.67273  4.66477  2.67742  2.55718  4.01847  3.14285  3.87342  3.71644  2.77253  3.37107  4.32783  1.27667  3.79226  3.14728  3.12396  2.74316  3.05323  3.34514  5.33198  3.97234    240 n - - -
          2.68618  4.42225  2.77519  2.73123  3.46354  2.40513  3.72494  3.29354  2.67741  2.69355  4.24690  2.90347  2.73739  3.18146  2.89801  2.37887  2.77519  2.98518  4.58477  3.61503
          0.03351  3.80849  4.53084  0.61958  0.77255  0.48576  0.95510
    214   1.11016  4.16270  3.39961  3.18961  3.99045  2.98860  4.21894  3.10660  3.20424  2.99095  4.03114  3.35477  3.72192  3.55167  3.45828  2.51421  2.78721  2.77220  5.42410  4.21753    241 a - - -
          2.68618  4.42225  2.77519  2.73123  3.46354  2.40513  3.72494  3.29354  2.67741  2.69355  4.24690  2.90347  2.73739  3.18146  2.89801  2.37887  2.77519  2.98518  4.58477  3.61503
          0.03351  3.80849  4.53084  0.61958  0.77255  0.48576  0.95510
    215   2.59404  4.55034  2.90128  2.64819  3.81839  3.19814  3.29185  3.52172  2.65118  3.11967  4.04850  3.06966  1.63628  3.08107  2.98042  2.69379  2.94318  3.18262  5.17175  3.81814    242 p - - -
          2.68618  4.42225  2.77519  2.73123  3.46354  2.40513  3.72494  3.29354  2.67741  2.69355  4.24690  2.90347  2.73739  3.18146  2.89801  2.37887  2.77519  2.98518  4.58477  3.61503
          0.03351  3.80849  4.53084  0.61958  0.77255  0.48576  0.95510
    216   2.84647  5.32928  1.48439  1.75727  4.62533  3.09759  3.69192  4.11743  2.69904  3.65872  4.52218  2.62890  3.76424  2.86527  3.27166  2.74859  3.13763  3.71552  5.82218  4.34916    243 d - - -
          2.68618  4.42225  2.77519  2.73123  3.46354  2.40513  3.72494  3.29354  2.67741  2.69355  4.24690  2.90347  2.73739  3.18146  2.89801  2.37887  2.77519  2.98518  4.58477  3.61503
          0.03351  3.80849  4.53084  0.61958  0.77255  0.48576  0.95510
    217   3.09369  4.54652  4.32335  3.80437  3.03822  4.18281  4.48530  2.14458  3.57473  1.07578  2.61005  4.11482  4.47852  3.88059  3.77992  3.54598  3.34012  2.20414  5.02066  3.81577    244 l - - -
          2.68618  4.42225  2.77519  2.73123  3.46354  2.40513  3.72494  3.29354  2.67741  2.69355  4.24690  2.90347  2.73739  3.18146  2.89801  2.37887  2.77519  2.98518  4.58477  3.61503
          0.03351  3.80849  4.53084  0.61958  0.77255  0.48576  0.95510
    218   2.83295  4.81392  2.86381  2.61921  3.97350  3.32536  3.77638  3.59591  2.44487  3.10449  4.13579  3.07775  3.87895  1.35251  2.72964  2.88418  3.13075  3.33008  5.25774  3.94771    245 q - - -
          2.68618  4.42225  2.77519  2.73123  3.46354  2.40513  3.72494  3.29354  2.67741  2.69355  4.24690  2.90347  2.73739  3.18146  2.89801  2.37887  2.77519  2.98518  4.58477  3.61503
          0.03351  3.80849  4.53084  0.61958  0.77255  0.48576  0.95510
    219   2.67130  4.43768  3.27184  3.10282  4.10087  3.12888  4.18444  3.63111  3.15487  3.26443  4.31258  3.41525  0.95567  3.54568  3.40648  2.83713  3.10818  3.28366  5.30372  4.22115    246 p - - -
          2.68618  4.42225  2.77519  2.73123  3.46354  2.40513  3.72494  3.29354  2.67741  2.69355  4.24690  2.90347  2.73739  3.18146  2.89801  2.37887  2.77519  2.98518  4.58477  3.61503
          0.03351  3.80849  4.53084  0.61958  0.77255  0.48576  0.95510
    220   2.67273  4.66477  2.67742  2.55718  4.01847  3.14285  3.87342  3.71644  2.77253  3.37107  4.32783  1.27667  3.79226  3.14728  3.12396  2.74316  3.05323  3.34514  5.33198  3.97234    247 n - - -
          2.68618  4.42225  2.77519  2.73123  3.46354  2.40513  3.72494  3.29354  2.67741  2.69355  4.24690  2.90347  2.73739  3.18146  2.89801  2.37887  2.77519  2.98518  4.58477  3.61503
          0.03351  3.80849  4.53084  0.61958  0.77255  0.48576  0.95510
    221   1.11016  4.16270  3.39961  3.18961  3.99045  2.98860  4.21894  3.10660  3.20424  2.99095  4.03114  3.35477  3.72192  3.55167  3.45828  2.51421  2.78721  2.77220  5.42410  4.21753    248 a - - -
          2.68618  4.42225  2.77519  2.73123  3.46354  2.40513  3.72494  3.29354  2.67741  2.69355  4.24690  2.90347  2.73739  3.18146  2.89801  2.37887  2.77519  2.98518  4.58477  3.61503
          0.03351  3.80849  4.53084  0.61958  0.77255  0.48576  0.95510
    222   2.75791  4.31976  4.03543  3.69804  3.50492  3.65608  4.51130  2.05874  3.56477  2.20418  3.48133  3.89770  4.22120  3.92986  3.78315  3.15675  3.12170  1.10990  5.27803  4.00499    249 v - - -
          2.68618  4.42225  2.77519  2.73123  3.46354  2.40513  3.72494  3.29354  2.67741  2.69355  4.24690  2.90347  2.73739  3.18146  2.89801  2.37887  2.77519  2.98518  4.58477  3.61503
          0.03351  3.80849  4.53084  0.61958  0.77255  0.48576  0.95510
    223   2.38093  4.22537  3.37381  3.12460  3.91477  3.06630  4.14647  3.03421  3.06628  2.89990  3.95578  3.34326  3.76555  3.46471  3.32717  2.58165  1.28528  2.73604  5.35832  4.13184    250 t - - -
          2.68618  4.42225  2.77519  2.73123  3.46354  2.40513  3.72494  3.29354  2.67741  2.69355  4.24690  2.90347  2.73739  3.18146  2.89801  2.37887  2.77519  2.98518  4.58477  3.61503
          0.03351  3.80849  4.53084  0.61958  0.77255  0.48576  0.95510
    224   3.23372  4.63043  3.99614  3.68742  2.60699  3.66075  3.82603  3.25586  3.41148  2.66120  3.89250  3.84970  4.17352  3.80257  3.55068  3.43793  3.53121  3.14443  1.02494  2.61267    251 w - - -
          2.68618  4.42225  2.77519  2.73123  3.46354  2.40513  3.72494  3.29354  2.67741  2.69355  4.24690  2.90347  2.73739  3.18146  2.89801  2.37887  2.77519  2.98518  4.58477  3.61503
          0.03351  3.80849  4.53084  0.61958  0.77255  0.48576  0.95510
    225   2.58940  4.36950  3.24989  3.14202  4.28236  0.83506  4.26487  3.86765  3.31441  3.52956  4.50593  3.41456  3.75857  3.64389  3.55616  2.75974  3.06572  3.40847  5.39306  4.38260    252 g - - -
          2.68618  4.42225  2.77519  2.73123  3.46354  2.40513  3.72494  3.29354  2.67741  2.69355  4.24690  2.90347  2.73739  3.18146  2.89801  2.37887  2.77519  2.98518  4.58477  3.61503
          0.03351  3.80849  4.53084  0.61958  0.77255  0.48576  0.95510
    226   2.98139  4.41985  4.24177  3.85634  3.33263  3.99492  4.59733  1.16098  3.68311  1.93354  3.27975  4.11072  4.43361  4.03891  3.88709  3.48525  3.28228  1.84861  5.20914  3.94087    253 i - - -
          2.68618  4.42225  2.77519  2.73123  3.46354  2.40513  3.72494  3.29354  2.67741  2.69355  4.24690  2.90347  2.73739  3.18146  2.89801  2.37887  2.77519  2.98518  4.58477  3.61503
          0.03351  3.80849  4.53084  0.61958  0.77255  0.48576  0.95510
    227   3.17901  4.60017  4.15045  3.85402  1.12265  3.88129  3.85249  2.71199  3.76294  2.09758  3.45260  3.94790  4.34234  3.94899  3.89846  3.45143  3.48064  2.69772  4.12292  2.49893    254 f - - -
          2.68618  4.42225  2.77519  2.73123  3.46354  2.40513  3.72494  3.29354  2.67741  2.69355  4.24690  2.90347  2.73739  3.18146  2.89801  2.37887  2.77519  2.98518  4.58477  3.61503
          0.03351  3.80849  4.53084  0.61958  0.77255  0.48576  0.95510
    228   2.37028  4.33242  3.12830  2.93178  4.03573  3.05027  4.06593  3.44146  2.98162  3.13017  4.13380  3.23563  1.33064  3.36613  3.27183  2.60844  2.89029  3.07845  5.36994  4.15476    255 p - - -
          2.68618  4.42225  2.77519  2.73123  3.46354  2.40513  3.72494  3.29354  2.67741  2.69355  4.24690  2.90347  2.73739  3.18146  2.89801  2.37887  2.77519  2.98518  4.58477  3.61503
          0.03351  3.80849  4.53084  0.61958  0.77255  0.48576  0.95510
    229   2.58940  4.36950  3.24989  3.14202  4.28236  0.83506  4.26487  3.86765  3.31441  3.52956  4.50593  3.41456  3.75857  3.64389  3.55616  2.75974  3.06572  3.40847  5.39306  4.38260    256 g - - -
          2.68618  4.42225  2.77519  2.73123  3.46354  2.40513  3.72494  3.29354  2.67741  2.69355  4.24690  2.90347  2.73739  3.18146  2.89801  2.37887  2.77519  2.98518  4.58477  3.61503
          0.03351  3.80849  4.53084  0.61958  0.77255  0.48576  0.95510
    230   2.93578  4.77660  3.42016  2.94659  4.11499  3.43418  3.78233  3.65346  2.21807  3.18117  4.18442  3.31051  3.94113  3.00706  1.08096  3.02386  3.20694  3.38053  5.22484  4.05765    257 r - - -
          2.68618  4.42225  2.77519  2.73123  3.46354  2.40513  3.72494  3.29354  2.67741  2.69355  4.24690  2.90347  2.73739  3.18146  2.89801  2.37887  2.77519  2.98518  4.58477  3.61503
          0.03351  3.80849  4.53084  0.61958  0.77255  0.48576  0.95510
    231   2.90000  4.99387  2.46528  1.12012  4.33252  3.23473  3.81796  3.77375  2.69060  3.40192  4.38035  2.90106  3.83675  3.03599  3.09158  2.88993  3.20428  3.46482  5.51632  4.24027    258 e - - -
          2.68618  4.42225  2.77519  2.73123  3.46354  2.40513  3.72494  3.29354  2.67741  2.69355  4.24690  2.90347  2.73739  3.18146  2.89801  2.37887  2.77519  2.98518  4.58477  3.61503
          0.03351  3.80849  4.53084  0.61958  0.77255  0.48576  0.95510
    232   2.98139  4.41985  4.24177  3.85634  3.33263  3.99492  4.59733  1.16098  3.68311  1.93354  3.27975  4.11072  4.43361  4.03891  3.88709  3.48525  3.28228  1.84861  5.20914  3.94087    259 i - - -
          2.68618  4.42225  2.77519  2.73123  3.46354  2.40513  3.72494  3.29354  2.67741  2.69355  4.24690  2.90347  2.73739  3.18146  2.89801  2.37887  2.77519  2.98518  4.58477  3.61503
          0.03351  3.80849  4.53084  0.61958  0.77255  0.48576  0.95510
    233   2.96270  4.37016  4.42652  3.94943  3.37055  4.14852  4.70033  1.28460  3.80094  1.89621  3.22527  4.20295  4.52077  4.10601  4.02209  3.53902  3.24409  1.57964  5.30572  4.07870    260 i - - -
          2.68618  4.42225  2.77519  2.73123  3.46354  2.40513  3.72494  3.29354  2.67741  2.69355  4.24690  2.90347  2.73739  3.18146  2.89801  2.37887  2.77519  2.98518  4.58477  3.61503
          0.03351  3.80849  4.53084  0.61958  0.77255  0.48576  0.95510
    234   2.83295  4.81392  2.86381  2.61921  3.97350  3.32536  3.77638  3.59591  2.44487  3.10449  4.13579  3.07775  3.87895  1.35251  2.72964  2.88418  3.13075  3.33008  5.25774  3.94771    261 q - - -
          2.68618  4.42225  2.77519  2.73123  3.46354  2.40513  3.72494  3.29354  2.67741  2.69355  4.24690  2.90347  2.73739  3.18146  2.89801  2.37887  2.77519  2.98518  4.58477  3.61503
          0.03351  3.80849  4.53084  0.61958  0.77255  0.48576  0.95510
    235   2.67130  4.43768  3.27184  3.10282  4.10087  3.12888  4.18444  3.63111  3.15487  3.26443  4.31258  3.41525  0.95567  3.54568  3.40648  2.83713  3.10818  3.28366  5.30372  4.22115    262 p - - -
          2.68618  4.42225  2.77519  2.73123  3.46354  2.40513  3.72494  3.29354  2.67741  2.69355  4.24690  2.90347  2.73739  3.18146  2.89801  2.37887  2.77519  2.98518  4.58477  3.61503
          0.03351  3.80849  4.53084  0.61958  0.77255  0.48576  0.95510
    236   2.38093  4.22537  3.37381  3.12460  3.91477  3.06630  4.14647  3.03421  3.06628  2.89990  3.95578  3.34326  3.76555  3.46471  3.32717  2.58165  1.28528  2.73604  5.35832  4.13184    263 t - - -
          2.68618  4.42225  2.77519  2.73123  3.46354  2.40513  3.72494  3.29354  2.67741  2.69355  4.24690  2.90347  2.73739  3.18146  2.89801  2.37887  2.77519  2.98518  4.58477  3.61503
          0.03351  3.80849  4.53084  0.61958  0.77255  0.48576  0.95510
    237   2.75791  4.31976  4.03543  3.69804  3.50492  3.65608  4.51130  2.05874  3.56477  2.20418  3.48133  3.89770  4.22120  3.92986  3.78315  3.15675  3.12170  1.10990  5.27803  4.00499    264 v - - -
          2.68618  4.42225  2.77519  2.73123  3.46354  2.40513  3.72494  3.29354  2.67741  2.69355  4.24690  2.90347  2.73739  3.18146  2.89801  2.37887  2.77519  2.98518  4.58477  3.61503
          0.03351  3.80849  4.53084  0.61958  0.77255  0.48576  0.95510
    238   2.66196  4.29010  4.00431  3.65498  3.52733  3.63125  4.49372  2.03915  3.52558  2.21308  3.47302  3.85275  4.20100  3.88856  3.75498  3.09568  3.07132  1.16767  5.30935  4.03639    265 v - - -
          2.68618  4.42225  2.77519  2.73123  3.46354  2.40513  3.72494  3.29354  2.67741  2.69355  4.24690  2.90347  2.73739  3.18146  2.89801  2.37887  2.77519  2.98518  4.58477  3.61503
          0.03351  3.80849  4.53084  0.61958  0.77255  0.48576  0.95510
    239   2.92320  5.03748  1.01438  2.30014  4.40654  3.16427  3.87844  3.98066  2.95108  3.60112  4.57926  2.85266  3.81273  3.11855  3.45739  2.89386  3.26095  3.62719  5.58748  4.29188    266 d - - -
          2.68618  4.42225  2.77519  2.73123  3.46354  2.40513  3.72494  3.29354  2.67741  2.69355  4.24690  2.90347  2.73739  3.18146  2.89801  2.37887  2.77519  2.98518  4.58477  3.61503
          0.03351  3.80849  4.53084  0.61958  0.77255  0.48576  0.95510
    240   2.67130  4.43768  3.27184  3.10282  4.10087  3.12888  4.18444  3.63111  3.15487  3.26443  4.31258  3.41525  0.95567  3.54568  3.40648  2.83713  3.10818  3.28366  5.30372  4.22115    267 p - - -
          2.68618  4.42225  2.77519  2.73123  3.46354  2.40513  3.72494  3.29354  2.67741  2.69355  4.24690  2.90347  2.73739  3.18146  2.89801  2.37887  2.77519  2.98518  4.58477  3.61503
          0.03351  3.80849  4.53084  0.61958  0.77255  0.48576  0.95510
    241   2.81499  4.32536  4.19058  3.76500  3.44227  3.85810  4.55725  1.86604  3.60732  2.07415  3.36108  3.99093  4.34408  3.95791  3.84123  3.27794  3.14076  1.18219  5.28924  4.01157    268 v - - -
          2.68618  4.42225  2.77519  2.73123  3.46354  2.40513  3.72494  3.29354  2.67741  2.69355  4.24690  2.90347  2.73739  3.18146  2.89801  2.37887  2.77519  2.98518  4.58477  3.61503
          0.03351  3.80849  4.53084  0.61958  0.77255  0.48576  0.95510
    242   2.28603  4.20478  3.15321  2.96748  4.01325  2.93596  4.07840  3.52787  3.03685  3.25363  4.18614  3.20160  3.66980  3.39154  3.32386  1.19183  2.76164  3.07707  5.39122  4.09679    269 s - - -
          2.68618  4.42225  2.77519  2.73123  3.46354  2.40513  3.72494  3.29354  2.67741  2.69355  4.24690  2.90347  2.73739  3.18146  2.89801  2.37887  2.77519  2.98518  4.58477  3.61503
          0.03351  3.80849  4.53084  0.61958  0.77255  0.48576  0.95510
    243   3.17901  4.60017  4.15045  3.85402  1.12265  3.88129  3.85249  2.71199  3.76294  2.09758  3.45260  3.94790  4.34234  3.94899  3.89846  3.45143  3.48064  2.69772  4.12292  2.49893    270 f - - -
          2.68618  4.42225  2.77519  2.73123  3.46354  2.40513  3.72494  3.29354  2.67741  2.69355  4.24690  2.90347  2.73739  3.18146  2.89801  2.37887  2.77519  2.98518  4.58477  3.61503
          0.03351  3.80849  4.53084  0.61958  0.77255  0.48576  0.95510
    244   3.07730  4.52589  4.32844  3.79401  3.03673  4.18387  4.47909  2.15191  3.58885  1.18307  2.21849  4.10779  4.46664  3.86994  3.79520  3.53158  3.31701  2.21704  5.01623  3.84094    271 l - - -
          2.68618  4.42225  2.77519  2.73123  3.46354  2.40513  3.72494  3.29354  2.67741  2.69355  4.24690  2.90347  2.73739  3.18146  2.89801  2.37887  2.77519  2.98518  4.58477  3.61503
          0.03351  3.80849  4.53084  0.61958  0.77255  0.48576  0.95510
    245   2.66014  4.35659  3.49301  2.99966  2.42476  3.55998  3.64672  2.86990  2.94225  2.51546  3.49743  3.33427  3.97865  3.23612  3.26129  2.18868  2.91694  2.66188  4.33743  2.38161    272 s - - -
          2.68618  4.42225  2.77519  2.73123  3.46354  2.40513  3.72494  3.29354  2.67741  2.69355  4.24690  2.90347  2.73739  3.18146  2.89801  2.37887  2.77519  2.98518  4.58477  3.61503
          0.03351  3.80849  4.53084  0.61958  0.77255  0.48576  0.95510
    246   3.23372  4.63043  3.99614  3.68742  2.60699  3.66075  3.82603  3.25586  3.41148  2.66120  3.89250  3.84970  4.17352  3.80257  3.55068  3.43793  3.53121  3.14443  1.02494  2.61267    273 w - - -
          2.68618  4.42225  2.77519  2.73123  3.46354  2.40513  3.72494  3.29354  2.67741  2.69355  4.24690  2.90347  2.73739  3.18146  2.89801  2.37887  2.77519  2.98518  4.58477  3.61503
          0.03351  3.80849  4.53084  0.61958  0.77255  0.48576  0.95510
    247   2.91565  4.87393  3.08723  2.72259  4.24569  3.41046  3.72751  3.67128  1.12956  3.25113  4.21742  3.14938  3.91650  2.92366  2.42484  2.96267  3.17444  3.38317  5.32781  4.13187    274 k - - -
          2.68618  4.42225  2.77519  2.73123  3.46354  2.40513  3.72494  3.29354  2.67741  2.69355  4.24690  2.90347  2.73739  3.18146  2.89801  2.37887  2.77519  2.98518  4.58477  3.61503
          0.03351  3.80849  4.53084  0.61958  0.77255  0.48576  0.95510
    248   2.82131  5.01069  1.22208  2.25130  4.26507  3.17135  3.79811  3.77842  2.81853  3.28573  4.40069  2.80010  3.79861  3.01886  3.32415  2.79867  3.14599  3.44750  5.55528  4.16010    275 d - - -
          2.68618  4.42225  2.77519  2.73123  3.46354  2.40513  3.72494  3.29354  2.67741  2.69355  4.24690  2.90347  2.73739  3.18146  2.89801  2.37887  2.77519  2.98518  4.58477  3.61503
          0.03351  3.80849  4.53084  0.61958  0.77255  0.48576  0.95510
    249   2.79020  4.99680  2.37294  1.32707  4.31951  3.20402  3.73609  3.73962  2.59205  3.38381  4.31221  2.80083  3.80276  2.93211  3.01264  2.70668  3.09468  3.40711  5.56579  4.19032    276 e - - -
          2.68618  4.42225  2.77519  2.73123  3.46354  2.40513  3.72494  3.29354  2.67741  2.69355  4.24690  2.90347  2.73739  3.18146  2.89801  2.37887  2.77519  2.98518  4.58477  3.61503
          0.03351  3.80849  4.53084  0.61958  0.77255  0.48576  0.95510
    250   1.26938  4.17874  3.13068  2.94926  4.01845  2.96490  4.06820  3.24483  3.01911  3.11116  4.04168  3.08416  3.68188  3.35974  3.32096  2.44816  2.72795  2.85881  5.42186  4.15733    277 a - - -
          2.68618  4.42225  2.77519  2.73123  3.46354  2.40513  3.72494  3.29354  2.67741  2.69355  4.24690  2.90347  2.73739  3.18146  2.89801  2.37887  2.77519  2.98518  4.58477  3.61503
          0.03351  3.80849  4.53084  0.61958  0.77255  0.48576  0.95510
    251   3.09823  4.55203  4.21277  3.81590  1.37055  3.99813  3.87445  2.51524  3.67624  1.89710  3.14467  3.93450  4.39078  3.87257  3.84174  3.40605  3.37550  2.51810  4.16992  2.55713    278 f - - -
          2.68618  4.42225  2.77519  2.73123  3.46354  2.40513  3.72494  3.29354  2.67741  2.69355  4.24690  2.90347  2.73739  3.18146  2.89801  2.37887  2.77519  2.98518  4.58477  3.61503
          0.03351  3.80849  4.53084  0.61958  0.77255  0.48576  0.95510
    252   1.38620  4.21673  3.28182  2.98858  3.79676  3.08869  4.03461  2.96554  2.96837  2.81609  3.83139  3.25281  3.75770  3.33644  3.26775  2.53884  2.72169  2.67322  5.28184  3.78614    279 a - - -
          2.68618  4.42225  2.77519  2.73123  3.46354  2.40513  3.72494  3.29354  2.67741  2.69355  4.24690  2.90347  2.73739  3.18146  2.89801  2.37887  2.77519  2.98518  4.58477  3.61503
          0.03351  3.80849  4.53084  0.61958  0.77255  0.48576  0.95510
    253   3.05975  4.54631  4.19312  3.75898  3.05050  4.04448  4.42337  2.14489  3.50619  1.05434  3.04203  4.04219  4.42571  3.86897  3.70608  3.47485  3.33872  2.20422  4.97767  3.67560    280 l - - -
          2.68618  4.42225  2.77519  2.73123  3.46354  2.40513  3.72494  3.29354  2.67741  2.69355  4.24690  2.90347  2.73740  3.18146  2.89801  2.37887  2.77518  2.98518  4.58477  3.61503
          0.04250  3.47911  4.53084  0.58894  0.80949  0.48576  0.95510
    254   3.00751  4.53151  3.82563  3.46337  2.69694  3.59279  3.79807  3.14708  3.19478  2.62371  3.77957  3.67695  3.73666  3.60928  3.37972  3.21244  3.30682  2.99694  1.24906  2.71569    282 w - - -
          2.68618  4.42225  2.77519  2.73123  3.46354  2.40513  3.72494  3.29354  2.67741  2.69355  4.24690  2.90347  2.73739  3.18146  2.89801  2.37887  2.77519  2.98518  4.58477  3.61503
          0.03351  3.80849  4.53084  0.61958  0.77255  0.48576  0.95510
    255   2.98162  4.40533  4.35538  3.90211  3.30048  4.12167  4.63141  1.24671  3.71541  1.83400  3.20443  4.16082  4.50248  4.05178  3.92987  3.52493  3.26505  1.75247  5.22900  3.96336    283 i - - -
          2.68618  4.42225  2.77519  2.73123  3.46354  2.40513  3.72494  3.29354  2.67741  2.69355  4.24690  2.90347  2.73739  3.18146  2.89801  2.37887  2.77519  2.98518  4.58477  3.61503
          0.03351  3.80849  4.53084  0.61958  0.77255  0.48576  0.95510
    256   2.83022  5.05889  2.36340  1.31773  4.33219  3.22430  3.72123  3.79097  2.55858  3.37806  4.31401  2.79468  3.81219  2.83702  2.97316  2.79893  3.11995  3.46580  5.56234  4.19327    284 e - - -
          2.68618  4.42225  2.77519  2.73123  3.46354  2.40513  3.72494  3.29354  2.67741  2.69355  4.24690  2.90347  2.73739  3.18146  2.89801  2.37887  2.77519  2.98518  4.58477  3.61503
          0.03351  3.80849  4.53084  0.61958  0.77255  0.48576  0.95510
    257   2.73805  4.82108  2.84086  2.52076  4.08288  3.33823  3.66531  3.57303  2.25824  3.11321  4.05529  2.98454  3.84891  1.68511  2.49048  2.77691  2.94121  3.27553  5.32114  4.00372    289 q - - -
          2.68618  4.42225  2.77519  2.73123  3.46354  2.40513  3.72494  3.29354  2.67741  2.69355  4.24690  2.90347  2.73739  3.18146  2.89801  2.37887  2.77519  2.98518  4.58477  3.61503
          0.03351  3.80849  4.53084  0.61958  0.77255  0.48576  0.95510
    258   3.10669  4.58705  3.97722  3.59621  2.44279  3.75152  3.70433  3.03710  3.28099  2.38251  3.68236  3.74770  4.21514  3.67033  3.44881  3.31026  3.38771  2.93979  1.36227  2.45342    290 w - - -
          2.68618  4.42225  2.77519  2.73123  3.46354  2.40513  3.72494  3.29354  2.67741  2.69355  4.24690  2.90347  2.73739  3.18146  2.89801  2.37887  2.77519  2.98518  4.58477  3.61503
          0.03351  3.80849  4.53084  0.61958  0.77255  0.48576  0.95510
    259   1.46297  4.13260  3.27912  2.96574  3.75612  2.41367  4.03040  3.25262  3.00465  3.04111  3.93618  3.19775  3.65942  3.31574  3.32653  2.40496  2.66856  2.85555  5.35801  4.11135    291 a - - -
          2.68618  4.42225  2.77519  2.73123  3.46354  2.40513  3.72494  3.29354  2.67741  2.69355  4.24690  2.90347  2.73739  3.18146  2.89801  2.37887  2.77519  2.98518  4.58477  3.61503
          0.03351  3.80849  4.53084  0.61958  0.77255  0.48576  0.95510
    260   2.79703  4.80432  3.08311  2.65969  3.80048  3.42395  3.67510  3.43891  1.35056  3.05398  4.01988  3.09656  3.89720  2.87284  2.46846  2.85491  3.04981  3.17336  5.23321  3.93570    292 k - - -
          2.68618  4.42225  2.77519  2.73123  3.46354  2.40513  3.72494  3.29354  2.67741  2.69355  4.24690  2.90347  2.73739  3.18146  2.89801  2.37887  2.77519  2.98518  4.58477  3.61503
          0.03351  3.80849  4.53084  0.61958  0.77255  0.48576  0.95510
    261   2.89578  4.45550  3.90336  3.47321  3.07900  3.81901  4.17809  2.32466  3.21489  1.19242  3.15847  3.76804  4.24158  3.62463  3.43808  3.22627  3.17954  2.30062  4.86242  3.53368    293 l - - -
          2.68618  4.42225  2.77519  2.73123  3.46354  2.40513  3.72494  3.29354  2.67741  2.69355  4.24690  2.90347  2.73739  3.18146  2.89801  2.37887  2.77519  2.98518  4.58477  3.61503
          0.03351  3.80849  4.53084  0.61958  0.77255  0.48576  0.95510
    262   3.15739  4.67229  3.74489  3.46357  2.29974  3.75645  3.59293  3.17577  3.32293  2.64590  3.85789  3.64657  4.23246  3.64435  3.51922  3.30000  3.44415  3.04350  3.94059  1.07926    294 y - - -
          2.68618  4.42225  2.77519  2.73123  3.46354  2.40513  3.72494  3.29354  2.67741  2.69355  4.24690  2.90347  2.73739  3.18146  2.89801  2.37887  2.77519  2.98518  4.58477  3.61503
          0.03351  3.80849  4.53084  0.61958  0.77255  0.48576  0.95510
    263   2.90000  4.99387  2.46528  1.12012  4.33252  3.23473  3.81796  3.77375  2.69060  3.40192  4.38035  2.90106  3.83675  3.03599  3.09158  2.88993  3.20428  3.46482  5.51632  4.24027    295 e - - -
          2.68618  4.42225  2.77519  2.73123  3.46354  2.40513  3.72494  3.29354  2.67741  2.69355  4.24690  2.90347  2.73739  3.18146  2.89801  2.37887  2.77519  2.98518  4.58477  3.61503
          0.03351  3.80849  4.53084  0.61958  0.77255  0.48576  0.95510
    264   2.82975  5.24064  1.98207  1.38648  4.53546  3.16977  3.69254  4.00612  2.65481  3.57248  4.44330  2.67084  3.77270  2.86778  3.18641  2.75108  3.11632  3.62614  5.73590  4.29908    296 e - - -
          2.68618  4.42225  2.77519  2.73123  3.46354  2.40513  3.72494  3.29354  2.67741  2.69355  4.24690  2.90347  2.73739  3.18146  2.89801  2.37887  2.77519  2.98518  4.58477  3.61503
          0.03351  3.80849  4.53084  0.61958  0.77255  0.48576  0.95510
    265   2.86367  4.99485  2.43159  1.17099  4.36473  3.14904  3.79335  3.80695  2.66499  3.43744  4.38166  2.86640  3.82098  3.00297  3.07581  2.84981  3.16881  3.47714  5.54281  4.24817    297 e - - -
          2.68618  4.42225  2.77519  2.73123  3.46354  2.40513  3.72494  3.29354  2.67741  2.69355  4.24690  2.90347  2.73739  3.18146  2.89801  2.37887  2.77519  2.98518  4.58477  3.61503
          0.03351  3.80849  4.53084  0.61958  0.77255  0.48576  0.95510
    266   2.28603  4.20478  3.15321  2.96748  4.01325  2.93596  4.07840  3.52787  3.03685  3.25363  4.18614  3.20160  3.66980  3.39154  3.32386  1.19183  2.76164  3.07707  5.39122  4.09679    298 s - - -
          2.68618  4.42225  2.77519  2.73123  3.46354  2.40513  3.72494  3.29354  2.67741  2.69355  4.24690  2.90347  2.73739  3.18146  2.89801  2.37887  2.77519  2.98518  4.58477  3.61503
          0.03351  3.80849  4.53084  0.61958  0.77255  0.48576  0.95510
    267   2.67130  4.43768  3.27184  3.10282  4.10087  3.12888  4.18444  3.63111  3.15487  3.26443  4.31258  3.41525  0.95567  3.54568  3.40648  2.83713  3.10818  3.28366  5.30372  4.22115    299 p - - -
          2.68618  4.42225  2.77519  2.73123  3.46354  2.40513  3.72494  3.29354  2.67741  2.69355  4.24690  2.90347  2.73739  3.18146  2.89801  2.37887  2.77519  2.98518  4.58477  3.61503
          0.03351  3.80849  4.53084  0.61958  0.77255  0.48576  0.95510
    268   2.28603  4.20478  3.15321  2.96748  4.01325  2.93596  4.07840  3.52787  3.03685  3.25363  4.18614  3.20160  3.66980  3.39154  3.32386  1.19183  2.76164  3.07707  5.39122  4.09679    300 s - - -
          2.68618  4.42225  2.77519  2.73123  3.46354  2.40513  3.72494  3.29354  2.67741  2.69355  4.24690  2.90347  2.73739  3.18146  2.89801  2.37887  2.77519  2.98518  4.58477  3.61503
          0.03351  3.80849  4.53084  0.61958  0.77255  0.48576  0.95510
    269   2.93578  4.77660  3.42016  2.94659  4.11499  3.43418  3.78233  3.65346  2.21807  3.18117  4.18442  3.31051  3.94113  3.00706  1.08096  3.02386  3.20694  3.38053  5.22484  4.05765    301 r - - -
          2.68618  4.42225  2.77519  2.73123  3.46354  2.40513  3.72494  3.29354  2.67741  2.69355  4.24690  2.90347  2.73739  3.18146  2.89801  2.37887  2.77519  2.98518  4.58477  3.61503
          0.03351  3.80849  4.53084  0.61958  0.77255  0.48576  0.95510
    270   2.65154  4.33285  3.75418  3.30883  3.32782  3.59206  4.14898  2.38540  3.10798  2.01665  1.83488  3.60174  4.08390  3.50371  3.36007  2.94404  2.87562  2.29028  5.05029  3.81387    302 m - - -
          2.68618  4.42225  2.77519  2.73123  3.46354  2.40513  3.72494  3.29354  2.67741  2.69355  4.24690  2.90347  2.73739  3.18146  2.89801  2.37887  2.77519  2.98518  4.58477  3.61503
          0.03351  3.80849  4.53084  0.61958  0.77255  0.48576  0.95510
    271   2.98139  4.41985  4.24177  3.85634  3.33263  3.99492  4.59733  1.16098  3.68311  1.93354  3.27975  4.11072  4.43361  4.03891  3.88709  3.48525  3.28228  1.84861  5.20914  3.94087    303 i - - -
          2.68618  4.42225  2.77519  2.73123  3.46354  2.40513  3.72494  3.29354  2.67741  2.69355  4.24690  2.90347  2.73739  3.18146  2.89801  2.37887  2.77519  2.98518  4.58477  3.61503
          0.03351  3.80849  4.53084  0.61958  0.77255  0.48576  0.95510
    272   2.98139  4.41985  4.24177  3.85634  3.33263  3.99492  4.59733  1.16098  3.68311  1.93354  3.27975  4.11072  4.43361  4.03891  3.88709  3.48525  3.28228  1.84861  5.20914  3.94087    304 i - - -
          2.68618  4.42225  2.77519  2.73123  3.46354  2.40513  3.72494  3.29354  2.67741  2.69355  4.24690  2.90347  2.73739  3.18146  2.89801  2.37887  2.77519  2.98518  4.58477  3.61503
          0.03351  3.80849  4.53084  0.61958  0.77255  0.48576  0.95510
    273   2.79515  4.95397  2.75870  2.44208  4.24789  3.36529  3.61497  3.71076  2.04535  3.25326  4.13378  2.88679  3.85146  1.76499  2.46626  2.79874  3.03705  3.38701  5.38523  4.08006    305 q - - -
          2.68618  4.42225  2.77519  2.73123  3.46354  2.40513  3.72494  3.29354  2.67741  2.69355  4.24690  2.90347  2.73739  3.18146  2.89801  2.37887  2.77519  2.98518  4.58477  3.61503
          0.03351  3.80849  4.53084  0.61958  0.77255  0.48576  0.95510
    274   3.12297  4.68580  3.65727  3.34469  2.19674  3.79622  3.33874  3.25709  3.18846  2.70410  3.85839  3.54512  4.23489  3.52160  3.40700  3.23348  3.38642  3.09930  3.84085  1.19416    306 y - - -
          2.68618  4.42225  2.77519  2.73123  3.46354  2.40513  3.72494  3.29354  2.67741  2.69355  4.24690  2.90347  2.73739  3.18146  2.89801  2.37887  2.77519  2.98518  4.58477  3.61503
          0.03351  3.80849  4.53084  0.61958  0.77255  0.48576  0.95510
    275   2.98139  4.41985  4.24177  3.85634  3.33263  3.99492  4.59733  1.16098  3.68311  1.93354  3.27975  4.11072  4.43361  4.03891  3.88709  3.48525  3.28228  1.84861  5.20914  3.94087    307 i - - -
          2.68618  4.42225  2.77519  2.73123  3.46354  2.40513  3.72494  3.29354  2.67741  2.69355  4.24690  2.90347  2.73739  3.18146  2.89801  2.37887  2.77519  2.98518  4.58477  3.61503
          0.03351  3.80849  4.53084  0.61958  0.77255  0.48576  0.95510
    276   2.88145  4.76304  3.03220  2.75683  3.09403  3.43338  1.51569  3.51937  2.58448  3.02539  4.05537  3.17102  3.95409  3.10356  2.86503  2.94379  3.16569  3.26750  4.60796  3.00382    308 h - - -
          2.68618  4.42225  2.77519  2.73123  3.46354  2.40513  3.72494  3.29354  2.67741  2.69355  4.24690  2.90347  2.73739  3.18146  2.89801  2.37887  2.77519  2.98518  4.58477  3.61503
          0.03351  3.80849  4.53084  0.61958  0.77255  0.48576  0.95510
    277   2.92320  5.03748  1.01438  2.30014  4.40654  3.16427  3.87844  3.98066  2.95108  3.60112  4.57926  2.85266  3.81273  3.11855  3.45739  2.89386  3.26095  3.62719  5.58748  4.29188    309 d - - -
          2.68618  4.42225  2.77519  2.73123  3.46354  2.40513  3.72494  3.29354  2.67741  2.69355  4.24690  2.90347  2.73739  3.18146  2.89801  2.37887  2.77519  2.98518  4.58477  3.61503
          0.03351  3.80849  4.53084  0.61958  0.77255  0.48576  0.95510
    278   2.67273  4.66477  2.67742  2.55718  4.01847  3.14285  3.87342  3.71644  2.77253  3.37107  4.32783  1.27667  3.79226  3.14728  3.12396  2.74316  3.05323  3.34514  5.33198  3.97234    310 n - - -
          2.68618  4.42225  2.77519  2.73123  3.46354  2.40513  3.72494  3.29354  2.67741  2.69355  4.24690  2.90347  2.73739  3.18146  2.89801  2.37887  2.77519  2.98518  4.58477  3.61503
          0.03351  3.80849  4.53084  0.61958  0.77255  0.48576  0.95510
    279   3.15739  4.67229  3.74489  3.46357  2.29974  3.75645  3.59293  3.17577  3.32293  2.64590  3.85789  3.64657  4.23246  3.64435  3.51922  3.30000  3.44415  3.04350  3.94059  1.07926    311 y - - -
          2.68618  4.42225  2.77519  2.73123  3.46354  2.40513  3.72494  3.29354  2.67741  2.69355  4.24690  2.90347  2.73739  3.18146  2.89801  2.37887  2.77519  2.98518  4.58477  3.61503
          0.03351  3.80849  4.53084  0.61958  0.77255  0.48576  0.95510
    280   3.28111  4.65244  4.22143  3.83399  1.58932  4.09466  3.43392  3.03207  3.70650  2.42923  3.66101  3.81570  4.43304  3.81214  3.84574  3.44731  3.51358  2.94494  3.64242  1.35011    312 y - - -
          2.68618  4.42225  2.77519  2.73123  3.46354  2.40513  3.72494  3.29354  2.67741  2.69355  4.24690  2.90347  2.73739  3.18146  2.89801  2.37887  2.77519  2.98518  4.58477  3.61503
          0.03351  3.80849  4.53084  0.61958  0.77255  0.48576  0.95510
    281   3.08480  4.56688  4.08598  3.72706  3.11385  3.89948  4.40291  2.31625  3.49537  0.95832  3.15955  4.00856  4.34688  3.87909  3.68131  3.46504  3.38256  2.33667  4.96840  3.67646    313 l - - -
          2.68618  4.42225  2.77519  2.73123  3.46354  2.40513  3.72494  3.29354  2.67741  2.69355  4.24690  2.90347  2.73739  3.18146  2.89801  2.37887  2.77519  2.98518  4.58477  3.61503
          0.03351  3.80849  4.53084  0.61958  0.77255  0.48576  0.95510
    282   2.75791  4.31976  4.03543  3.69804  3.50492  3.65608  4.51130  2.05874  3.56477  2.20418  3.48133  3.89770  4.22120  3.92986  3.78315  3.15675  3.12170  1.10990  5.27803  4.00499    314 v - - -
          2.68618  4.42225  2.77519  2.73123  3.46354  2.40513  3.72494  3.29354  2.67741  2.69355  4.24690  2.90347  2.73739  3.18146  2.89801  2.37887  2.77519  2.98518  4.58477  3.61503
          0.03351  3.80849  4.53084  0.61958  0.77255  0.48576  0.95510
    283   2.67273  4.66477  2.67742  2.55718  4.01847  3.14285  3.87342  3.71644  2.77253  3.37107  4.32783  1.27667  3.79226  3.14728  3.12396  2.74316  3.05323  3.34514  5.33198  3.97234    315 n - - -
          2.68618  4.42225  2.77519  2.73123  3.46354  2.40513  3.72494  3.29354  2.67741  2.69355  4.24690  2.90347  2.73739  3.18146  2.89801  2.37887  2.77519  2.98518  4.58477  3.61503
          0.03351  3.80849  4.53084  0.61958  0.77255  0.48576  0.95510
    284   3.08480  4.56688  4.08598  3.72706  3.11385  3.89948  4.40291  2.31625  3.49537  0.95832  3.15955  4.00856  4.34688  3.87909  3.68131  3.46504  3.38256  2.33667  4.96840  3.67646    316 l - - -
          2.68618  4.42225  2.77519  2.73123  3.46354  2.40513  3.72494  3.29354  2.67741  2.69355  4.24690  2.90347  2.73739  3.18146  2.89801  2.37887  2.77519  2.98518  4.58477  3.61503
          0.03351  3.80849  4.53084  0.61958  0.77255  0.48576  0.95510
    285   2.75791  4.31976  4.03543  3.69804  3.50492  3.65608  4.51130  2.05874  3.56477  2.20418  3.48133  3.89770  4.22120  3.92986  3.78315  3.15675  3.12170  1.10990  5.27803  4.00499    317 v - - -
          2.68618  4.42225  2.77519  2.73123  3.46354  2.40513  3.72494  3.29354  2.67741  2.69355  4.24690  2.90347  2.73739  3.18146  2.89801  2.37887  2.77519  2.98518  4.58477  3.61503
          0.03351  3.80849  4.53084  0.61958  0.77255  0.48576  0.95510
    286   2.92320  5.03748  1.01438  2.30014  4.40654  3.16427  3.87844  3.98066  2.95108  3.60112  4.57926  2.85266  3.81273  3.11855  3.45739  2.89386  3.26095  3.62719  5.58748  4.29188    318 d - - -
          2.68618  4.42225  2.77519  2.73123  3.46354  2.40513  3.72494  3.29354  2.67741  2.69355  4.24690  2.90347  2.73739  3.18146  2.89801  2.37887  2.77519  2.98518  4.58477  3.61503
          0.03351  3.80849  4.53084  0.61958  0.77255  0.48576  0.95510
    287   2.67273  4.66477  2.67742  2.55718  4.01847  3.14285  3.87342  3.71644  2.77253  3.37107  4.32783  1.27667  3.79226  3.14728  3.12396  2.74316  3.05323  3.34514  5.33198  3.97234    319 n - - -
          2.68618  4.42225  2.77519  2.73123  3.46354  2.40513  3.72494  3.29354  2.67741  2.69355  4.24690  2.90347  2.73739  3.18146  2.89801  2.37887  2.77519  2.98518  4.58477  3.61503
          0.03351  3.80849  4.53084  0.61958  0.77255  0.48576  0.95510
    288   2.86203  5.29534  1.34310  1.90340  4.59233  3.14416  3.71602  4.07955  2.73707  3.64710  4.53286  2.64668  3.77240  2.89874  3.30371  2.77049  3.16079  3.69146  5.80221  4.34436    320 d - - -
          2.68618  4.42225  2.77519  2.73123  3.46354  2.40513  3.72494  3.29354  2.67741  2.69355  4.24690  2.90347  2.73739  3.18146  2.89801  2.37887  2.77519  2.98518  4.58477  3.61503
          0.03351  3.80849  4.53084  0.61958  0.77255  0.48576  0.95510
    289   3.17901  4.60017  4.15045  3.85402  1.12265  3.88129  3.85249  2.71199  3.76294  2.09758  3.45260  3.94790  4.34234  3.94899  3.89846  3.45143  3.48064  2.69772  4.12292  2.49893    321 f - - -
          2.68618  4.42225  2.77519  2.73123  3.46354  2.40513  3.72494  3.29354  2.67741  2.69355  4.24690  2.90347  2.73739  3.18146  2.89801  2.37887  2.77519  2.98518  4.58477  3.61503
          0.03351  3.80849  4.53084  0.61958  0.77255  0.48576  0.95510
    290   2.55107  4.39398  3.19645  2.97699  3.92848  3.12560  4.06215  3.39466  2.97603  2.94009  4.09956  3.29622  1.24712  3.38411  3.25564  2.71189  2.97234  3.07820  5.27170  4.04984    322 p - - -
          2.68618  4.42225  2.77519  2.73123  3.46354  2.40513  3.72494  3.29354  2.67741  2.69355  4.24690  2.90347  2.73739  3.18146  2.89801  2.37887  2.77519  2.98518  4.58477  3.61503
          0.03351  3.80849  4.53084  0.61958  0.77255  0.48576  0.95510
    291   3.05644  4.54781  4.17218  3.74834  3.05233  4.02371  4.41399  2.16766  3.49536  1.04846  3.05366  4.03019  4.41469  3.86328  3.69437  3.46441  3.33877  2.21948  4.97217  3.66531    323 l - - -
          2.68618  4.42225  2.77519  2.73123  3.46354  2.40513  3.72494  3.29354  2.67741  2.69355  4.24690  2.90347  2.73739  3.18146  2.89801  2.37887  2.77519  2.98518  4.58477  3.61503
          0.03351  3.80849  4.53084  0.61958  0.77255  0.48576  0.95510
    292   2.81412  5.28059  1.94997  1.47690  4.55414  3.17262  3.66363  4.04071  2.61179  3.57467  4.42640  2.64828  3.76465  2.73628  3.14872  2.72759  3.09208  3.64965  5.75081  4.29231    324 e - - -
          2.68618  4.42225  2.77519  2.73123  3.46354  2.40513  3.72494  3.29354  2.67741  2.69355  4.24690  2.90347  2.73739  3.18146  2.89801  2.37887  2.77519  2.98518  4.58477  3.61503
          0.03351  3.80849  4.53084  0.61958  0.77255  0.48576  0.95510
    293   2.49895  4.57496  2.61611  2.45880  4.13846  3.07225  3.80671  3.70645  2.68379  3.35067  4.22309  1.66807  3.72235  3.03136  3.07034  2.30546  2.88437  3.28171  5.45739  4.07708    325 n - - -
          2.68618  4.42225  2.77519  2.73123  3.46354  2.40513  3.72494  3.29354  2.67741  2.69355  4.24690  2.90347  2.73739  3.18146  2.89801  2.37887  2.77519  2.98518  4.58477  3.61503
          0.03351  3.80849  4.53084  0.61958  0.77255  0.48576  0.95510
    294   2.51806  1.08014  4.02015  3.74630  3.75375  3.15324  4.40763  2.88824  3.57326  2.80599  3.92579  3.75039  3.85511  3.92216  3.70850  2.78934  2.97965  2.63684  5.18192  4.04149    326 c - - -
          2.68618  4.42225  2.77519  2.73123  3.46354  2.40513  3.72494  3.29354  2.67741  2.69355  4.24690  2.90347  2.73739  3.18146  2.89801  2.37887  2.77519  2.98518  4.58477  3.61503
          0.03351  3.80849  4.53084  0.61958  0.77255  0.48576  0.95510
    295   3.08480  4.56688  4.08598  3.72706  3.11385  3.89948  4.40291  2.31625  3.49537  0.95832  3.15955  4.00856  4.34688  3.87909  3.68131  3.46504  3.38256  2.33667  4.96840  3.67646    327 l - - -
          2.68618  4.42225  2.77519  2.73123  3.46354  2.40513  3.72494  3.29354  2.67741  2.69355  4.24690  2.90347  2.73739  3.18146  2.89801  2.37887  2.77519  2.98518  4.58477  3.61503
          0.03351  3.80849  4.53084  0.61958  0.77255  0.48576  0.95510
    296   3.23372  4.63043  3.99614  3.68742  2.60699  3.66075  3.82603  3.25586  3.41148  2.66120  3.89250  3.84970  4.17352  3.80257  3.55068  3.43793  3.53121  3.14443  1.02494  2.61267    328 w - - -
          2.68618  4.42225  2.77519  2.73123  3.46354  2.40513  3.72494  3.29354  2.67741  2.69355  4.24690  2.90347  2.73739  3.18146  2.89801  2.37887  2.77519  2.98518  4.58477  3.61503
          0.03351  3.80849  4.53084  0.61958  0.77255  0.48576  0.95510
    297   2.80141  4.87229  2.78034  2.51224  3.93324  3.34109  3.54626  3.65030  2.32127  3.15564  4.11574  2.98538  3.86479  1.55989  2.61652  2.82747  3.07346  3.35630  5.22658  3.84969    329 q - - -
          2.68618  4.42225  2.77519  2.73123  3.46354  2.40513  3.72494  3.29354  2.67741  2.69355  4.24690  2.90347  2.73739  3.18146  2.89801  2.37887  2.77519  2.98518  4.58477  3.61503
          0.03351  3.80849  4.53084  0.61958  0.77255  0.48576  0.95510
    298   2.75791  4.31976  4.03543  3.69804  3.50492  3.65608  4.51130  2.05874  3.56477  2.20418  3.48133  3.89770  4.22120  3.92986  3.78315  3.15675  3.12170  1.10990  5.27803  4.00499    330 v - - -
          2.68618  4.42225  2.77519  2.73123  3.46354  2.40513  3.72494  3.29354  2.67741  2.69355  4.24690  2.90347  2.73739  3.18146  2.89801  2.37887  2.77519  2.98518  4.58477  3.61503
          0.03351  3.80849  4.53084  0.61958  0.77255  0.48576  0.95510
    299   2.94204  4.35359  4.38678  3.87412  3.38948  4.14800  4.64114  1.68422  3.73181  1.89681  3.21390  4.15024  4.50071  4.03792  3.97122  3.51060  3.21214  1.24995  5.29131  4.06486    331 v - - -
          2.68618  4.42225  2.77519  2.73123  3.46354  2.40513  3.72494  3.29354  2.67741  2.69355  4.24690  2.90347  2.73739  3.18146  2.89801  2.37887  2.77519  2.98518  4.58477  3.61503
          0.03351  3.80849  4.53084  0.61958  0.77255  0.48576  0.95510
    300   2.84578  5.33302  1.62342  1.60327  4.61929  3.15187  3.68704  4.10997  2.68384  3.64966  4.51272  2.63224  3.76510  2.85839  3.25180  2.74761  3.13348  3.71047  5.81245  4.34150    332 e - - -
          2.68618  4.42225  2.77519  2.73123  3.46354  2.40513  3.72494  3.29354  2.67741  2.69355  4.24690  2.90347  2.73739  3.18146  2.89801  2.37887  2.77519  2.98518  4.58477  3.61503
          0.03351  3.80849  4.53084  0.61958  0.77255  0.48576  0.95510
    301   2.92320  5.03748  1.01438  2.30014  4.40654  3.16427  3.87844  3.98066  2.95108  3.60112  4.57926  2.85266  3.81273  3.11855  3.45739  2.89386  3.26095  3.62719  5.58748  4.29188    333 d - - -
          2.68618  4.42225  2.77519  2.73123  3.46354  2.40513  3.72494  3.29354  2.67741  2.69355  4.24690  2.90347  2.73739  3.18146  2.89801  2.37887  2.77519  2.98518  4.58477  3.61503
          0.03351  3.80849  4.53084  0.61958  0.77255  0.48576  0.95510
    302   2.47384  4.27459  3.50952  3.05187  3.59006  3.34685  4.00506  2.60366  2.90970  2.43098  3.00132  3.36529  3.89767  3.30060  3.21287  2.72183  1.80915  2.40819  5.14808  3.90316    334 t - - -
          2.68618  4.42225  2.77519  2.73123  3.46354  2.40513  3.72494  3.29354  2.67741  2.69355  4.24690  2.90347  2.73739  3.18146  2.89801  2.37887  2.77519  2.98518  4.58477  3.61503
          0.03351  3.80849  4.53084  0.61958  0.77255  0.48576  0.95510
    303   3.16909  4.58258  4.22228  3.80440  1.37233  4.08033  3.69691  2.64162  3.66217  1.93394  3.32683  3.89192  4.42010  3.82888  3.82300  3.44088  3.41339  2.63218  3.95674  2.24320    335 f - - -
          2.68618  4.42225  2.77519  2.73123  3.46354  2.40513  3.72494  3.29354  2.67741  2.69355  4.24690  2.90347  2.73739  3.18146  2.89801  2.37887  2.77519  2.98518  4.58477  3.61503
          0.03351  3.80849  4.53084  0.61958  0.77255  0.48576  0.95510
    304   2.74811  5.02784  2.37001  1.37014  4.35067  3.22022  3.71374  3.72882  2.50479  3.36650  4.28723  2.78909  3.80524  2.90005  2.95883  2.77265  3.08798  3.40178  5.58069  4.21022    336 e - - -
          2.68618  4.42225  2.77519  2.73123  3.46354  2.40513  3.72494  3.29354  2.67741  2.69355  4.24690  2.90347  2.73739  3.18146  2.89801  2.37887  2.77519  2.98518  4.58477  3.61503
          0.03351  3.80849  4.53084  0.61958  0.77255  0.48576  0.95510
    305   2.94129  4.53058  3.79801  3.40373  3.10934  3.80870  4.17200  2.42109  3.14425  1.15278  3.16414  3.73097  4.23983  3.38511  3.36979  3.24584  3.22127  2.42843  4.91298  3.59045    337 l - - -
          2.68618  4.42225  2.77519  2.73123  3.46354  2.40513  3.72494  3.29354  2.67741  2.69355  4.24690  2.90347  2.73739  3.18146  2.89801  2.37887  2.77519  2.98518  4.58477  3.61503
          0.03351  3.80849  4.53084  0.61958  0.77255  0.48576  0.95510
    306   3.03525  4.54233  4.11139  3.71778  3.07635  3.95193  4.39918  2.23763  3.47641  1.03665  3.09328  3.99495  4.37560  3.85221  3.67402  3.42410  3.33009  2.23556  4.97517  3.66693    338 l - - -
          2.68618  4.42225  2.77519  2.73123  3.46354  2.40513  3.72494  3.29354  2.67741  2.69355  4.24690  2.90347  2.73739  3.18146  2.89801  2.37887  2.77519  2.98518  4.58477  3.61503
          0.03351  3.80849  4.53084  0.61958  0.77255  0.48576  0.95510
    307   2.69798  4.99136  2.08384  2.17350  4.36686  3.14115  3.70405  3.89304  2.65143  3.47784  4.33320  1.72610  3.74951  2.88888  3.15412  2.60139  3.01380  3.49416  5.62796  4.19408    339 n - - -
          2.68611  4.42240  2.77531  2.73091  3.46368  2.40520  3.72496  3.29367  2.67750  2.69362  4.24705  2.90358  2.73711  3.18126  2.89798  2.37892  2.77505  2.98525  4.58496  3.61523
          0.18364  1.78522        *  1.90646  0.16088  0.00000        *
//
